# Supplementary material for: Heat Stress Impairs the Physiological Responses and Regulates Genes Coding for Extracellular Exosomal Proteins in Rat
Source: Genes (Basel). 2020 Mar 13;11(3):306. doi: 10.3390/genes11030306 (PMC7140893; doi:10.3390/genes11030306)
Supplement: Supplementary file 1 [file genes-11-00306-s001.zip]

Archive with 17 entries (16 files):
- genes-717632-supplementary/
- genes-717632-supplementary/Figure S1.pdf
- genes-717632-supplementary/Figure S2.pdf
- genes-717632-supplementary/Figure S3.pdf
- genes-717632-supplementary/Figure S4.pdf
- genes-717632-supplementary/Figure S5.pdf
- genes-717632-supplementary/Figure S6.pdf
- genes-717632-supplementary/Supplementary_files.docx
- genes-717632-supplementary/Table S1.xlsx
- genes-717632-supplementary/Table S2..xlsx
- genes-717632-supplementary/Table S3.xlsx
- genes-717632-supplementary/Table S4.xlsx
- genes-717632-supplementary/Table S5.xlsx
- genes-717632-supplementary/Table S6.xlsx
- genes-717632-supplementary/Table S7.xlsx
- genes-717632-supplementary/Table S8.xlsx
- genes-717632-supplementary/Table S9.xlsx
