# Supplementary material for: Heat Stress Impairs the Physiological Responses and Regulates Genes Coding for Extracellular Exosomal Proteins in Rat
Source: Genes (Basel). 2020 Mar 13;11(3):306. doi: 10.3390/genes11030306 (PMC7140893; doi:10.3390/genes11030306)
Supplement: Supplementary file 1 [file genes-11-00306-s001.zip › genes-717632-supplementary/Table S1.xlsx]

## Sheet: Sheet1
Table S1. The primers used for qRT-PCR in blood, liver and adrenal gland tissues
Gene name	Primer sequence 5'-3'	Product sizes (bp)	Position	TM (℃)	Tissues	Annotation
Cdkn1a	F:CCGTCCAGAGCCTTGACATT	219	1113-1331	60	Blood,Liver,Adrenal gland	Rat gene
	R:GTGTACCCGTTCCCTTCTGG
Cryab	F:CGTCGGCTG GGATCCGGTACT	73	639-711	60	Liver,Adrenal gland	Rat gene
	R:CACGAAGAGCG CCAGGACGA
Cryl1	F:CATGGAAGCCAGCCATTTTGT	126	873-998	60	Blood	Rat gene
	R:GTGAATGTCACGCTCTCAGGT
Fabp1	F:CATCCAGAAAGGGAAGGACA	220	122-341	60	Blood,Liver,Adrenal gland	Rat gene
	R:CACGGACTTTATGCCTTTGAA
Fos	F:GATGTTCTCGGGTTTCAACG	149	155-303	60	Blood,Adrenal gland	Rat gene
	R:CGCAAAAGTCCTGTGTGTTG
Hspb1	F:GGCAAGCACGAAGAAAGG	269	510-778	60	Adrenal gland	Rat gene
	R:GATGGGTAGCAAGCTGAAGG
Hspb8	F:AGAACTGATGGTAAAGACCAAG	154	684-837	60	Blood,Liver,Adrenal gland	Rat gene
	R:AGAAAGTGAGGCAAATACAGTC
Hsp90ab1	F:CTTCTGATGCCCTGGACAAGA	80	185-264	60	Blood,Liver,Adrenal gland	Rat gene
	R:AATCTTCAGCTCTTTCCCGCT
Hsf2	F:TGATCCCTCCAGCCAGTATC	172	996-1167	60	Blood,Liver,Adrenal gland	Rat gene
	R:CAGGTTGGAGGAGCCATTTA
Pck1	F:CCTCCTCAGCTGCATAATGGT	275	147-421	60	Liver	Rat gene
	R:ACCGTCTTGCTTTCGATCCT
Sephs2	F:GAGACCCTGCTCAAACTCCTG	166	479-644	60	Blood,Liver	Rat gene
	R:AGGAGTCCATCCCAATGCTCA
Nr3c1	F:CTAATTCCCCACCTCCCATT	140	4233-4372	60	Blood,Liver,Adrenal gland	Rat gene
	R:CTACTGACGGCGCCTAGAAC
GAPDH	F:CTACCCACGGCAAGTTCAAC	148	221-368	60	Blood,Liver,Adrenal gland	Rat housekeeping gene
	R:CCAGTAGACTCCACGACATAC
TM means melting temperature, F and R mean forward and reverse.
