# Supplementary material for: Heat Stress Impairs the Physiological Responses and Regulates Genes Coding for Extracellular Exosomal Proteins in Rat
Source: Genes (Basel). 2020 Mar 13;11(3):306. doi: 10.3390/genes11030306 (PMC7140893; doi:10.3390/genes11030306)
Supplement: Supplementary file 1 [file genes-11-00306-s001.zip › genes-717632-supplementary/Table S2..xlsx]

## Sheet: Sheet1
Table S2. The statistics summary of reads generated from 28 RNA-seq libraries in control and H120 groups
Samples	Raw reads	Clean reads	Raw bases (G)	Clean Bases (G)	GC (%)	Q20 (%)	Q30 (%)	Total mapped reads	Total mapping rate (%)
C-B1	35404935	35053591	10.62	10.52	54.25	95.53	89.86	2.95502e+09	84.3
C-B2	31016600	30769909	9.3	9.23	54.26	95.47	89.69	2587749347	84.1
C-B3	35117907	34790410	10.54	10.44	55.48	95.05	89.16	2904999235	83.5
C-B4	29707	29467131	8.91	8.84	53.66	94.72	88.5	2428091594	82.4
H-B1	36252719	35966939	10.88	10.79	54.79	95.12	89.16	2978062550	82.8
H-B2	31805113	31514367	9.54	9.45	55.09	93.18	85.33	2.48333e+09	78.8
H-B3	48529502	47891804	14.56	14.37	56.38	95.52	90.03	3.99418e+09	83.4
H-B4	33283696	32921059	9.99	9.88	55.83	94.74	88.62	2699526838	82
Average	3.143e+07	3.47969e+07	10.5425	10.44	54.9675	94.9162	88.7938	2.87887e+09	82.6625
C-L1	37052719	36707841	11.12	11.01	49.47	96.08	96.05	3.09447e+09	84.3
C-L2	32173687	31915706	9.65	9.56	48.48	95.85	90.38	2.70645e+09	84.8
C-L3	26756600	26609023	8.03	7.98	50.34	97.22	92.28	2.07284e+09	77.9
C-L4	26255321	25133301	7.88	7.54	49.3	93.69	86.87	1.88248e+09	74.9
C-L5	29669542	28386329	8.9	8.52	49.61	96.95	91.81	2.20846e+09	77.8
H-L1	26989164	26429706	8.08	7.91	50.62	93.46	86.41	1.98487e+09	75.1
H-L2	27882235	27492454	8.35	8.23	50.75	93.46	86.39	2.08668e+09	75.9
H-L3	30720118	30302332	9.19	9.07	50.59	93.56	86.56	2.32419e+09	76.7
H-L4	38816107	38606796	11.64	11.58	47.88	96	90.6	3.29316e+09	85.3
H-L5	34745987	34075423	10.4	10.2	50.29	93.18	86.05	2.53521e+09	74.4
Average	31106148	3.05659e+07	9.324	9.16	49.733	94.945	89.34	2.41888e+09	78.71
C-A1	26995519	26848831	8.1	8.05	47.9	97.02	91.79	2.09958e+09	78.2
C-A2	33997356	32332343	7.75	7.71	48.26	96.69	91.4	2.49929e+09	77.3
C-A3	30811742	29304075	9.24	8.79	47.13	97.04	92.09	2.2359e+09	76.3
C-A4	25853489	25722699	7.75	7.71	48.1	96.96	91.65	2.14013e+09	83.2
C-A5	28856060	28600922	8.65	8.57	48.36	96.84	91.5	2.3796e+09	83.2
H-A1	33604851	33208616	10.06	9.94	48.99	93.06	85.72	2.47072e+09	74.4
H-A2	30871204	30481725	9.24	9.12	49.11	93.02	85.64	2.27698e+09	74.7
H-A3	34101058	33741394	10.21	10.1	48.8	93	85.54	2.50361e+09	74.2
H-A4	33335510	31996624	9.99	9.89	49.92	95.8	89.31	2.60133e+09	81.3
H-A5	33442906	32981687	10.01	9.87	49.16	93.44	86.33	2.46703e+09	74.8
Average	3.1187e+07	3.05219e+07	9.1	8.975	48.573	95.287	89.097	2.36742e+09	77.76
Average_all	3.12275e+07	3.1759e+07	9.59214	9.45964	50.8143	95.0589	89.0971	2.53193e+09	79.5
Note: In the first row, C means control group, H means heat stress for 120 min (H120) group, B means blood, L means liver and A means adrenal glands.
