# Supplementary material for: Heat Stress Impairs the Physiological Responses and Regulates Genes Coding for Extracellular Exosomal Proteins in Rat
Source: Genes (Basel). 2020 Mar 13;11(3):306. doi: 10.3390/genes11030306 (PMC7140893; doi:10.3390/genes11030306)
Supplement: Supplementary file 1 [file genes-11-00306-s001.zip › genes-717632-supplementary/Table S3.xlsx]

## Sheet: Sheet1
Table S3. The differentially expressed genes (DEGs ) detected in blood when H120 vs. Control.
Ensembl_ID	Gene symbol	Chromosome name	Start_position	End_position	Log2(fold_change)	Q_value
ENSRNOG00000009342	Fcnb	3	6617750	6626284	-3.16391	0.00767794
ENSRNOG00000011647	S100a6	2	190007215	190008511	-2.78882	0.00767794
ENSRNOG00000017819	Cd14	18	29560364	29562153	-2.68586	0.0274789
ENSRNOG00000014956	Slc11a1	9	81655628	81666706	-2.58561	0.0307118
ENSRNOG00000014288	Fn1	9	78900102	78972965	-2.55719	0.00767794
ENSRNOG00000053260	Lilrb3l	1	63759637	64013289	-2.5109	0.00767794
ENSRNOG00000026762	RT1-DOa	20	3889369	3892449	-2.50727	0.00767794
ENSRNOG00000006108	Gngt2	10	83655459	83658589	-2.42844	0.0490564
ENSRNOG00000015445	Mal	3	120209646	120233655	-2.37947	0.00767794
ENSRNOG00000036604	Ifit2	1	252894662	252900726	-2.35633	0.03405
ENSRNOG00000024689	Hopx	14	33354806	33362551	-2.34306	0.00767794
ENSRNOG00000021084	Mpeg1	1	228724899	228727160	-2.2403	0.0116022
ENSRNOG00000014171	Tnfsf13	10	56286886	56289952	-2.222	0.0180034
ENSRNOG00000042139	Clec4a1	4	155947452	155959993	-2.167	0.0396237
ENSRNOG00000010645	Lgals3	15	24141650	24165537	-2.11586	0.00767794
ENSRNOG00000011441	Tpd52	2	95008310	95040514	-2.07822	0.0307118
ENSRNOG00000015999	Cirbp	7	12401206	12405022	-2.0716	0.0116022
ENSRNOG00000001300	P2rx4	12	39308024	39325673	-2.00863	0.0180034
ENSRNOG00000027990	Crip1	6	137959170	137967042	-1.88302	0.00767794
ENSRNOG00000032708	RT1-Bb	20	4039412	4049711	-1.84574	0.00767794
ENSRNOG00000048771	RGD1559482	10	104952236	105051965	-1.76122	0.0250322
ENSRNOG00000000815	Smpdl3a	20	40778926	40800868	-1.73694	0.00767794
ENSRNOG00000025143	Icam2	10	94569889	94576512	-1.71587	0.015663
ENSRNOG00000046699	Slpi	3	160799980	160802433	-1.70812	0.00767794
ENSRNOG00000018533	Iffo1	4	157659146	157676331	-1.70252	0.04086
ENSRNOG00000017703	Unc93b1	1	219141291	219186860	-1.696	0.0180034
ENSRNOG00000011683	Fes	1	142174647	142183884	-1.6813	0.015663
ENSRNOG00000016581	Serpinb1a	17	32904118	32911495	-1.67713	0.015663
ENSRNOG00000050251	MGC105649	3	114772602	114776155	-1.66993	0.0396237
ENSRNOG00000013668	Capg	4	100407657	100419446	-1.66459	0.00767794
ENSRNOG00000001480	Ncf1	12	25497103	25506300	-1.66132	0.00767794
ENSRNOG00000012216	Tgfbi	17	8400145	8429338	-1.58406	0.0180034
ENSRNOG00000052219	Gm2a	10	40438355	40450930	-1.58292	0.0116022
ENSRNOG00000046202	Metrnl	10	110893231	110907243	-1.57719	0.0250322
ENSRNOG00000006623	Cd302	3	46327382	46361092	-1.53867	0.0390355
ENSRNOG00000018414	Csf1r	18	56414487	56458300	-1.52506	0.0116022
ENSRNOG00000037563	Cd68	10	56268719	56270640	-1.48403	0.0431488
ENSRNOG00000015866	Hint2	5	59150344	59152599	-1.46491	0.0474636
ENSRNOG00000015591	Cndp2	18	81521967	81539065	-1.45921	0.0237318
ENSRNOG00000017468	Trappc6a	1	80417309	80424445	-1.41609	0.0357226
ENSRNOG00000007628	Ptp4a3	7	114997102	115002902	-1.41258	0.0250322
ENSRNOG00000052207	AABR07008377.1	2	55055296	55055758	-1.39746	0.0322646
ENSRNOG00000011821	S100a4	2	189997128	189999604	-1.39733	0.0472917
ENSRNOG00000018293	Strip1	2	210393688	210413985	-1.37286	0.0486093
ENSRNOG00000007133	Plxnb2	7	130135463	130151880	-1.36259	0.0250322
ENSRNOG00000006940	Ncf4	7	119482271	119499425	-1.35655	0.0237318
ENSRNOG00000019708	Ctsf	1	220114227	220119976	-1.35157	0.0390355
ENSRNOG00000008409	Myo1f	7	18440741	18491448	-1.33756	0.0307118
ENSRNOG00000018087	Vim	17	80882665	80891212	-1.33705	0.0438564
ENSRNOG00000002659	Ciita	10	5213349	5260608	-1.32959	0.03405
ENSRNOG00000025691	Pla2g7	9	19935767	19978013	-1.32018	0.0372929
ENSRNOG00000015670	Stx7	1	22241660	22281788	-1.29438	0.038017
ENSRNOG00000004763	Sirpa	3	122114107	122152477	-1.28004	0.0474636
ENSRNOG00000025040	Gng10	5	76182120	76189013	-1.25115	0.0438564
ENSRNOG00000037757	Fam26f	20	27681035	27682861	-1.2102	0.0474636
ENSRNOG00000019387	Ifi30	16	20426565	20430752	-1.20212	0.0438564
ENSRNOG00000014647	Cbfb	19	37127507	37171069	1.11616	0.0431488
ENSRNOG00000004420	Rad21	7	91511755	91538689	1.12074	0.0458332
ENSRNOG00000008187	Ubash3b	8	45223991	45375435	1.14414	0.0458332
ENSRNOG00000006327	Rcc2	5	159220978	159234320	1.15185	0.0464089
ENSRNOG00000055246	Ncor1	10	48629120	48772890	1.17275	0.038017
ENSRNOG00000010427	Ipo7	1	174655938	174696173	1.17453	0.0438564
ENSRNOG00000002389	Morf4l2	X	107394485	107405564	1.17906	0.038017
ENSRNOG00000001582	Bach1	11	27364915	27398842	1.18616	0.0472917
ENSRNOG00000006860	Itk	10	31431808	31493419	1.20113	0.0357226
ENSRNOG00000029447	Epc2	3	33641615	33740461	1.20479	0.0490564
ENSRNOG00000007821	Dyrk2	7	61786308	61798729	1.22348	0.0423927
ENSRNOG00000008797	Tmpo	7	31847409	31872423	1.24683	0.0274789
ENSRNOG00000036745	Gna13	10	97647110	97684730	1.2517	0.0322646
ENSRNOG00000006932	Dock2	10	19465770	19574094	1.25929	0.0301212
ENSRNOG00000013886	Fyb	2	55835150	55983804	1.26048	0.0357226
ENSRNOG00000015813	Ubr2	9	16003057	16080152	1.26166	0.0372929
ENSRNOG00000011058	Utrn	1	6451809	6970040	1.26964	0.0474636
ENSRNOG00000002104	Scaf4	11	30371712	30428073	1.27311	0.0452213
ENSRNOG00000010959	Klhl25	1	137333880	137359072	1.28092	0.0458332
ENSRNOG00000006079	Psd4	3	1478524	1514934	1.28385	0.0431488
ENSRNOG00000011417	Pde3b	1	183892840	184078071	1.2894	0.0458332
ENSRNOG00000019743	Tmem63b	9	17705211	17725378	1.29792	0.0390355
ENSRNOG00000057934	Tmx1	6	92864122	92874204	1.31641	0.03405
ENSRNOG00000008704	Nlk	10	65840051	65963932	1.32032	0.0250322
ENSRNOG00000005276	Csnk2a1	3	147713820	147757862	1.3215	0.0307118
ENSRNOG00000013683	S1pr1	2	218654553	218658761	1.32299	0.0396237
ENSRNOG00000020349	Rab3il1	1	226077119	226084830	1.32867	0.015663
ENSRNOG00000012991	Adgra2	16	69095935	69132584	1.33323	0.0490564
ENSRNOG00000008950	Adi1	6	47940182	47947230	1.33821	0.0472917
ENSRNOG00000008177	Pim2	X	15462015	15467875	1.34359	0.0210524
ENSRNOG00000019525	Hspa9	18	27731071	27749235	1.34412	0.0307118
ENSRNOG00000020506	Khnyn	15	34552409	34561727	1.34429	0.0250322
ENSRNOG00000056783	Cd69	4	163041140	163049084	1.34479	0.0210524
ENSRNOG00000050968	Ptger2	15	19338174	19350210	1.34719	0.0431488
ENSRNOG00000017117	Ybx2	10	56546709	56551863	1.36248	0.00767794
ENSRNOG00000017290	Zfp335	3	161357277	161376119	1.37339	0.0322646
ENSRNOG00000001456	Nup153	17	18358711	18411368	1.37999	0.0307118
ENSRNOG00000022804	Foxp4	9	15068398	15125318	1.39059	0.0307118
ENSRNOG00000004444	Ikzf1	14	91782353	91867424	1.40295	0.0180034
ENSRNOG00000006718	Rbm33	4	594881	695383	1.40621	0.0116022
ENSRNOG00000053200	Dock10	9	86312500	86571765	1.40815	0.0237318
ENSRNOG00000000923	Cct6a	12	30491585	30501813	1.41335	0.0396237
ENSRNOG00000029564	Trat1	11	54619128	54662353	1.41359	0.0116022
ENSRNOG00000013397	Foxo1	2	141451233	141527016	1.4259	0.0250322
ENSRNOG00000002642	Ptges3	7	2479310	2497013	1.43229	0.0423927
ENSRNOG00000042536	Pde4d	2	40554145	41464264	1.45814	0.0322646
ENSRNOG00000050979	Ubap1l	8	70884490	70896501	1.46186	0.0464089
ENSRNOG00000020651	Cars	1	216759365	216801656	1.48205	0.038017
ENSRNOG00000027767	Slc38a5	X	14963920	14972675	1.48809	0.0390355
ENSRNOG00000006523	Atl2	6	2568989	2610437	1.4972	0.0396237
ENSRNOG00000057855	F5	13	82479997	82535534	1.50372	0.0180034
ENSRNOG00000018903	Pik3r1	2	31745087	31826867	1.50702	0.0486093
ENSRNOG00000023352	Fam78a	3	11087298	11102515	1.51022	0.0180034
ENSRNOG00000007129	Cd8b	4	99185884	99202023	1.54186	0.00767794
ENSRNOG00000011559	Cnn3	2	225005018	225036188	1.56764	0.00767794
ENSRNOG00000051720	Nudc	5	151754715	151768123	1.57678	0.04086
ENSRNOG00000014018	St8sia1	4	177065167	177196180	1.58179	0.0116022
ENSRNOG00000032798	Slco3a1	1	135790809	136073540	1.61451	0.0210524
ENSRNOG00000003895	Rgs1	13	61066152	61070599	1.67067	0.00767794
ENSRNOG00000010121	Lef1	2	236233238	236345056	1.67167	0.00767794
ENSRNOG00000056756	Actn1	6	103375798	103470555	1.67617	0.015663
ENSRNOG00000015425	Ssx2ip	2	252263484	252296051	1.69558	0.0452213
ENSRNOG00000009935	Xpo1	14	108007723	108049660	1.70053	0.00767794
ENSRNOG00000011622	Echdc1	1	30874417	30917882	1.74493	0.00767794
ENSRNOG00000004709	Foxn3	6	123187725	123577695	1.75658	0.0464089
ENSRNOG00000011406	Ccl4	10	70884530	70886355	1.78241	0.0237318
ENSRNOG00000006622	Cry1	7	24534614	24634097	1.78684	0.00767794
ENSRNOG00000057832	Rnf125	18	15192961	15225427	1.80172	0.0372929
ENSRNOG00000002254	Tmem33	14	42535700	42560174	1.81002	0.00767794
ENSRNOG00000010457	Vash1	6	110624855	110637382	1.85463	0.0474636
ENSRNOG00000013554	Treml2	9	14660737	14668297	1.86846	0.00767794
ENSRNOG00000015699	Lman2l	9	42999228	43022999	1.87131	0.0116022
ENSRNOG00000000562	Prf1	20	30915212	30921382	1.87448	0.00767794
ENSRNOG00000002568	Socs1	10	4957325	4958461	1.95359	0.0116022
ENSRNOG00000049517	Tnfaip3	1	14402912	14412807	1.95888	0.00767794
ENSRNOG00000013240	Ptger4	2	54952820	54963448	2.0059	0.04086
ENSRNOG00000026653	Hcar2	12	38160463	38161546	2.01038	0.00767794
ENSRNOG00000037658	Gprasp2	X	106360392	106363300	2.01412	0.0210524
ENSRNOG00000042628	RGD1561145	16	9023386	9054664	2.03848	0.00767794
ENSRNOG00000025959	Gp1ba	10	57260679	57263546	2.0713	0.00767794
ENSRNOG00000026643	Chordc1	8	17421556	17446165	2.07593	0.0116022
ENSRNOG00000058446	Il7r	KL567908.1	25354	47617	2.10007	0.00767794
ENSRNOG00000048800	Nr3c1	18	32669426	32670665	2.15764	0.0274789
ENSRNOG00000013615	Dntt	1	260289588	260321320	2.18265	0.0490564
ENSRNOG00000049985	Gprasp1	X	106306794	106313853	2.26215	0.0116022
ENSRNOG00000004100	Trib1	7	99954491	99961026	2.31935	0.0464089
ENSRNOG00000053869	Ppp1r3d	3	173950612	173953684	2.33042	0.00767794
ENSRNOG00000050108	LOC100911319	7	2351932	2353875	2.34439	0.00767794
ENSRNOG00000006604	Thy1	8	48382120	48386935	2.35195	0.038017
ENSRNOG00000050655	P4ha1	20	28920615	28971966	3.6155	0.00767794
ENSRNOG00000046449	LOC100912228	4	79573997	79581208	NA	0.00767794
ENSRNOG00000048159	AABR07065778.3	6	141062123	141062581	NA	0.0180034
ENSRNOG00000061169	AABR07060952.1	4	101639640	101640459	NA	0.0301212
