# Supplementary material for: Heat Stress Impairs the Physiological Responses and Regulates Genes Coding for Extracellular Exosomal Proteins in Rat
Source: Genes (Basel). 2020 Mar 13;11(3):306. doi: 10.3390/genes11030306 (PMC7140893; doi:10.3390/genes11030306)
Supplement: Supplementary file 1 [file genes-11-00306-s001.zip › genes-717632-supplementary/Table S4.xlsx]

## Sheet: Sheet1
Table S4. The differentially expressed genes (DEGs) detected in liver when H120 vs. Control.
Ensembl_ID	Gene symbol	Chromosome name	Start_position	End_position	Log2(fold_change)	Q_value
ENSRNOG00000016000	Atp5f1	2	208323881	208587260	-6.1553	0.00180417
ENSRNOG00000011250	Inmt	4	85381888	85386231	-5.93681	0.000373373
ENSRNOG00000012067	Fam111a	1	229003960	229019527	-5.17359	0.000373373
ENSRNOG00000046975	Sult4a1	7	124958545	124982566	-4.73166	0.000373373
ENSRNOG00000022268	Pnpla3	7	125034763	125055976	-4.50351	0.000373373
ENSRNOG00000017226	Slc2a4	10	56552982	56558487	-4.48202	0.0210172
ENSRNOG00000054420	Vdr	7	139342062	139394166	-4.31192	0.000373373
ENSRNOG00000046299	Atp5f1	2	208323881	208587260	-4.11674	0.000373373
ENSRNOG00000015763	Cml3	4	117490034	117490721	-4.03178	0.0117103
ENSRNOG00000036641	LOC689065	1	219743746	219745654	-3.96631	0.0387213
ENSRNOG00000011300	Lama3	18	3861538	3940823	-3.85099	0.000373373
ENSRNOG00000013954	Alpl	5	156086496	156141537	-3.84708	0.000373373
ENSRNOG00000019500	Cyp1a1	8	62472094	62478147	-3.76949	0.000373373
ENSRNOG00000021027	Dbp	1	101687854	101692846	-3.72373	0.000373373
ENSRNOG00000006663	Usp2	8	48406259	48430885	-3.4826	0.000373373
ENSRNOG00000046944	AC110709.1	1	274306068	274306467	-3.33935	0.0185778
ENSRNOG00000015768	Cml5	4	117506731	117531480	-3.23829	0.000373373
ENSRNOG00000048472	Comp	16	20798429	20807070	-3.2082	0.000373373
ENSRNOG00000033680	Cyp2b1	7	99142449	99181783	-3.17036	0.000373373
ENSRNOG00000017473	Ttc25	10	88459489	88488237	-3.07622	0.000373373
ENSRNOG00000017693	Slc2a5	5	167141874	167174310	-3.02022	0.000373373
ENSRNOG00000036837	Nfe2	7	144872746	144880092	-3.00631	0.000373373
ENSRNOG00000011452	Aldoc	10	65586503	65590126	-2.99022	0.000373373
ENSRNOG00000005053	Egln3	6	75050328	75075795	-2.97162	0.00127002
ENSRNOG00000005956	Erich5	7	73222729	73242899	-2.93974	0.0248775
ENSRNOG00000009855	Serpina5	6	127766469	127772420	-2.93584	0.000373373
ENSRNOG00000018413	Per3	5	168086997	168123395	-2.9013	0.000373373
ENSRNOG00000045636	Fasn	10	109987734	110005901	-2.86612	0.000373373
ENSRNOG00000022296	Pnpla5	7	124988523	124999137	-2.83953	0.000373373
ENSRNOG00000058611	AABR07027137.1	17	15108455	15111712	-2.80132	0.0203328
ENSRNOG00000016122	Hmgcr	2	27480225	27500654	-2.80049	0.000373373
ENSRNOG00000038825	Fabp12	2	93712991	93766670	-2.79696	0.000373373
ENSRNOG00000000967	Aacs	12	36512392	36555694	-2.78338	0.000373373
ENSRNOG00000020254	Per2	9	98555168	98597359	-2.75074	0.000373373
ENSRNOG00000001874	Slc7a4	11	87446381	87449940	-2.74421	0.000373373
ENSRNOG00000010282	Ninj2	4	152630468	152733633	-2.7215	0.000373373
ENSRNOG00000010799	Ccrn4l	2	140286660	140306869	-2.59651	0.000373373
ENSRNOG00000049075	Fabp5	2	93981655	93985378	-2.57493	0.000373373
ENSRNOG00000061868	Kbtbd12	4	120551598	120559078	-2.54286	0.000373373
ENSRNOG00000019422	Egr1	18	27657627	27661429	-2.5398	0.000373373
ENSRNOG00000042717	Ciart	2	197987704	197991574	-2.52962	0.000373373
ENSRNOG00000048576	LOC100911107	17	32066212	32076181	-2.52395	0.000373373
ENSRNOG00000008245	Ptgis	3	163950776	163986059	-2.48386	0.000373373
ENSRNOG00000004437	Map2k6	10	98706959	98823287	-2.46646	0.000373373
ENSRNOG00000010262	Hdc	3	119057516	119075619	-2.46569	0.000373373
ENSRNOG00000014218	Tmem25	8	49100758	49106177	-2.42083	0.000373373
ENSRNOG00000050573	Tgfbr3l	12	2542611	2545740	-2.39915	0.000691636
ENSRNOG00000009488	Cyp7a1	5	19358733	19368431	-2.39659	0.000373373
ENSRNOG00000022054	Paqr7	5	152708774	152720229	-2.34501	0.000373373
ENSRNOG00000013376	Mvd	19	55258904	55268951	-2.3261	0.000373373
ENSRNOG00000007866	Clec2dl1	4	162281573	162402635	-2.30668	0.000373373
ENSRNOG00000020444	Hcn3	2	188449209	188471988	-2.27265	0.000373373
ENSRNOG00000038025	Rpp38	17	78915603	78919143	-2.25571	0.000373373
ENSRNOG00000025245	RGD1311946	1	218945507	218954280	-2.24256	0.000373373
ENSRNOG00000007229	Nr0b2	5	151776003	151779319	-2.2363	0.000373373
ENSRNOG00000010017	Wee1	1	174767959	174786361	-2.22741	0.000373373
ENSRNOG00000003209	Pcp4l1	13	89542377	89565813	-2.20854	0.00301722
ENSRNOG00000027784	Tsku	1	163317281	163328591	-2.18803	0.000373373
ENSRNOG00000003260	Nr1i3	13	89586282	89591277	-2.18619	0.000373373
ENSRNOG00000005790	RGD1306474	7	60305005	60309878	-2.17989	0.00206511
ENSRNOG00000053598	AABR07007789.1	2	28263975	28282979	-2.17647	0.0299893
ENSRNOG00000038297	Plekhd1	6	104340205	104371335	-2.16884	0.000373373
ENSRNOG00000033573	Sgk2	3	159368272	159384775	-2.1682	0.000373373
ENSRNOG00000008054	Igsf9	13	90815561	90832469	-2.14259	0.000373373
ENSRNOG00000003228	Mid1ip1	X	13114568	13116743	-2.13096	0.000373373
ENSRNOG00000016924	Acly	10	88392247	88442845	-2.11633	0.000373373
ENSRNOG00000023778	Gcnt2	17	21634550	21739408	-2.10008	0.000373373
ENSRNOG00000012665	Nmrk1	1	234721973	234749447	-2.09972	0.000373373
ENSRNOG00000039357	Fam129c	16	20027347	20038716	-2.0991	0.000373373
ENSRNOG00000037221	Tipinl1	5	173743	174921	-2.09569	0.000373373
ENSRNOG00000008543	Pdlim2	15	51843563	51855325	-2.09064	0.000373373
ENSRNOG00000037198	Usp18	4	153805992	153834430	-2.09002	0.000373373
ENSRNOG00000020185	Wdr6	8	117355942	117382715	-2.08997	0.000373373
ENSRNOG00000008056	Ankrd9	6	135410029	135412312	-2.08969	0.000373373
ENSRNOG00000010887	RGD1309534	8	13838571	13861212	-2.07346	0.000373373
ENSRNOG00000016148	Gtse1	7	126736731	126753220	-2.06454	0.000987069
ENSRNOG00000014672	Hs3st6	10	14122877	14128983	-2.04168	0.00277816
ENSRNOG00000048949	Elovl6	2	234375314	234483149	-2.02316	0.000373373
ENSRNOG00000010337	Slc13a2	10	65664666	65692023	-2.02107	0.000373373
ENSRNOG00000037275	Tlcd2	10	62303661	62306888	-1.99994	0.000373373
ENSRNOG00000015195	Hdhd3	5	78358202	78361647	-1.99617	0.000373373
ENSRNOG00000056728	G6pdx	X	156274799	156293926	-1.98178	0.000373373
ENSRNOG00000047895	Mettl1	7	70328390	70333166	-1.97085	0.000373373
ENSRNOG00000018997	Myh7b	3	151126590	151150344	-1.96038	0.000373373
ENSRNOG00000010643	Kank2	8	22791994	22821397	-1.95427	0.000373373
ENSRNOG00000042716	RGD1562699	18	59818240	59819113	-1.94622	0.00154055
ENSRNOG00000020136	Tgm1	15	34378147	34392066	-1.94258	0.000373373
ENSRNOG00000013464	Spink3	18	38221680	38242119	-1.93723	0.0395343
ENSRNOG00000015253	Hsf4	19	37226185	37231912	-1.93525	0.000373373
ENSRNOG00000016621	Actl7b	5	73492643	73494030	-1.93291	0.0185778
ENSRNOG00000011595	Senp8	8	64559014	64572850	-1.92663	0.0053622
ENSRNOG00000023366	Styxl1	12	23954573	23987271	-1.91755	0.000373373
ENSRNOG00000027511	AC119015.1	10	76312836	76313457	-1.91153	0.000373373
ENSRNOG00000020194	Hes6	9	98549704	98551438	-1.89862	0.000373373
ENSRNOG00000020029	Fam195a	10	15230800	15235740	-1.89753	0.000373373
ENSRNOG00000003597	Tuba4a	9	82415604	82419288	-1.88873	0.000373373
ENSRNOG00000019383	Tef	7	123043502	123058604	-1.87292	0.000373373
ENSRNOG00000004660	Fzd6	7	77899321	77931029	-1.86945	0.000373373
ENSRNOG00000060175	Tsen2	4	147455532	147490733	-1.86926	0.000373373
ENSRNOG00000043068	Tipin	8	69753372	69768305	-1.85766	0.00253924
ENSRNOG00000057843	AABR07072763.1	2	196554035	196568140	-1.85659	0.036971
ENSRNOG00000017680	Dennd2d	2	209097926	209116965	-1.83642	0.000373373
ENSRNOG00000002860	Ccdc181	13	82574965	82588640	-1.835	0.000373373
ENSRNOG00000016962	Neu2	9	94702128	94724902	-1.80657	0.000373373
ENSRNOG00000009715	Me1	8	94256838	94368834	-1.79786	0.000373373
ENSRNOG00000018464	Lipt1	9	44466626	44471986	-1.79559	0.000987069
ENSRNOG00000001706	Kalrn	11	69484292	70025633	-1.79496	0.000373373
ENSRNOG00000015105	Bspry	5	78334283	78356460	-1.78885	0.000373373
ENSRNOG00000012862	Spsb4	8	104840939	104912959	-1.78818	0.000373373
ENSRNOG00000045924	RT1-T24-3	20	3226351	3233694	-1.78763	0.000373373
ENSRNOG00000054555	AABR07044551.1	20	10491933	10493306	-1.77932	0.0212925
ENSRNOG00000053452	Potef	3	75643053	75644954	-1.77717	0.000373373
ENSRNOG00000022921	Dact2	1	56159425	56168351	-1.76995	0.000373373
ENSRNOG00000012404	Thrsp	1	162381252	162385575	-1.76914	0.000373373
ENSRNOG00000048495	Rrp12	1	261106759	261140389	-1.763	0.000373373
ENSRNOG00000002456	Hlf	10	77840567	77918191	-1.75747	0.000373373
ENSRNOG00000030698	Cyp26c1	1	256370849	256378335	-1.75025	0.00412508
ENSRNOG00000001442	Por	12	23998410	24046814	-1.74986	0.000373373
ENSRNOG00000042781	Ropn1l	2	84520420	84531342	-1.74925	0.0323419
ENSRNOG00000032871	Mlc1	7	129949966	129970550	-1.74412	0.000373373
ENSRNOG00000001142	Prkab1	12	46316235	46326790	-1.73679	0.000373373
ENSRNOG00000021513	Rtn4rl2	3	72273423	72289310	-1.73351	0.000373373
ENSRNOG00000060863	AABR07017145.1	15	12756402	12796711	-1.72528	0.000373373
ENSRNOG00000015999	Cirbp	7	12401206	12405022	-1.72382	0.000373373
ENSRNOG00000030238	Fndc5	5	147323239	147330266	-1.72328	0.00127002
ENSRNOG00000026848	Tex36	1	205615760	205669760	-1.72253	0.00790064
ENSRNOG00000000961	Glt1d1	12	32666634	32740732	-1.7095	0.000373373
ENSRNOG00000019189	Acat2	1	47972398	47992653	-1.68087	0.000373373
ENSRNOG00000016957	Igfbp2	9	80118028	80144789	-1.67132	0.000373373
ENSRNOG00000012343	Pdp2	19	597426	601469	-1.66393	0.000373373
ENSRNOG00000006204	Slc30a3	6	26642782	26650105	-1.65262	0.000373373
ENSRNOG00000018969	Gpatch4	2	187415261	187424045	-1.6464	0.000373373
ENSRNOG00000020832	C2cd4d	2	195603598	195604624	-1.64482	0.000373373
ENSRNOG00000019050	Ifit1	1	252944102	252946170	-1.64417	0.000373373
ENSRNOG00000015498	Il17rb	16	6064287	6077978	-1.64216	0.000373373
ENSRNOG00000009994	Dlat	8	55062550	55087832	-1.63998	0.000373373
ENSRNOG00000048195	Nudt13	15	4434312	4454958	-1.63859	0.000373373
ENSRNOG00000010316	Magohb	4	165514529	165522418	-1.63544	0.000373373
ENSRNOG00000053735	Hebp2	1	13714439	13719829	-1.63365	0.000373373
ENSRNOG00000020704	Tkfc	1	226644199	226657408	-1.62056	0.000373373
ENSRNOG00000008996	Dpysl5	6	26939696	27024129	-1.61704	0.000987069
ENSRNOG00000016552	Hmgcs1	2	52431600	52445055	-1.61601	0.000373373
ENSRNOG00000019518	Pde4c	16	20442608	20460959	-1.61051	0.000373373
ENSRNOG00000023995	Ankrd39	9	43117913	43127887	-1.60989	0.000373373
ENSRNOG00000007040	Timm17a	13	52124634	52136127	-1.59105	0.000373373
ENSRNOG00000042344	Smim22	10	10766207	10767389	-1.59041	0.000373373
ENSRNOG00000051245	Rn60_X_0713.5	X	70421598	70422443	-1.58842	0.0385892
ENSRNOG00000013133	Foxa2	3	142383277	142387481	-1.58388	0.000373373
ENSRNOG00000013552	Scd1	1	264160128	264172729	-1.58362	0.000373373
ENSRNOG00000028765	Ttc24	2	187430766	187435323	-1.57427	0.0277658
ENSRNOG00000009570	Pdxp	7	120140459	120145908	-1.5741	0.000373373
ENSRNOG00000002925	Tsx	X	74273181	74283819	-1.57349	0.000373373
ENSRNOG00000036693	Slc25a10	10	109665681	109673143	-1.57163	0.000373373
ENSRNOG00000051777	Terc	2	116432690	116433110	-1.56474	0.0299893
ENSRNOG00000027434	Fitm2	3	159856993	159863705	-1.56275	0.000373373
ENSRNOG00000018755	Acss2	3	151032951	151075856	-1.56064	0.000373373
ENSRNOG00000000582	LOC100911156	20	48739638	48758905	-1.56014	0.000373373
ENSRNOG00000017945	Serf1	2	30346068	30352099	-1.55908	0.00154055
ENSRNOG00000020309	Gfra3	18	27491844	27520295	-1.54552	0.000373373
ENSRNOG00000005861	Hsd11b1	13	111926441	111972603	-1.54352	0.000373373
ENSRNOG00000029893	Rwdd3	2	224710347	224723112	-1.54235	0.000373373
ENSRNOG00000056457	Gpd1	7	141370490	141377928	-1.53985	0.000373373
ENSRNOG00000016358	Apba2	1	125367279	125548890	-1.53276	0.000373373
ENSRNOG00000021438	Tuba1c	7	140716112	140723714	-1.53174	0.000373373
ENSRNOG00000011497	Aldh1b1	5	61382350	61387358	-1.5309	0.000373373
ENSRNOG00000014336	Mcm5	19	14523553	14561278	-1.52915	0.000373373
ENSRNOG00000003778	Opn3	13	93716480	93746994	-1.52839	0.00253924
ENSRNOG00000014674	Exosc9	2	123264693	123323170	-1.52586	0.000373373
ENSRNOG00000026420	Iqcg	11	70967222	71108184	-1.52092	0.000373373
ENSRNOG00000008984	Irak1bp1	8	90343153	90360086	-1.51916	0.00301722
ENSRNOG00000052134	Pigy	8	23167973	23170209	-1.51763	0.000373373
ENSRNOG00000008075	Ift74	5	113592918	113682484	-1.51598	0.000373373
ENSRNOG00000006986	RGD1304624	6	75945888	75996216	-1.51385	0.00496951
ENSRNOG00000026049	Qrsl1	20	48855913	48881119	-1.51336	0.000373373
ENSRNOG00000004540	LOC100912012	8	132241133	132246694	-1.5126	0.0098237
ENSRNOG00000019486	Trpv1	10	59799122	59824674	-1.51085	0.000373373
ENSRNOG00000007628	Ptp4a3	7	114997102	115002902	-1.50737	0.000373373
ENSRNOG00000020420	Pklr	2	188449209	188471988	-1.50438	0.000373373
ENSRNOG00000000471	B3galt4	20	5446103	5447679	-1.50251	0.000373373
ENSRNOG00000047611	Top1	3	156642463	156717686	-1.50245	0.000373373
ENSRNOG00000037478	Noc4l	12	52072187	52076739	-1.49778	0.000373373
ENSRNOG00000004294	Ascl1	7	28038661	28040510	-1.49755	0.000373373
ENSRNOG00000006588	Meox2	6	56625649	56689238	-1.49718	0.000373373
ENSRNOG00000029844	Akr1c2	17	69388334	69404341	-1.49424	0.000373373
ENSRNOG00000013932	Rbp2	8	106503503	106527711	-1.49374	0.00154055
ENSRNOG00000003463	Srebf1	10	46511270	46593009	-1.49193	0.000373373
ENSRNOG00000011917	Cd79b	10	94497447	94500591	-1.48721	0.0036976
ENSRNOG00000059466	AC126572.4	12	13210873	13212407	-1.485	0.000691636
ENSRNOG00000033010	Akr1c12	17	69695549	69711689	-1.4847	0.000373373
ENSRNOG00000025484	Tmem177	13	35929818	35933243	-1.4809	0.000373373
ENSRNOG00000010098	Plek2	6	102075631	102095201	-1.47911	0.000373373
ENSRNOG00000048356	RGD1308750	16	70068377	70070470	-1.47592	0.000373373
ENSRNOG00000007923	Cgref1	6	26797125	26809129	-1.47004	0.0161036
ENSRNOG00000019181	Synpo	18	55865466	55916220	-1.46322	0.000373373
ENSRNOG00000005387	Rbm3	X	15098903	15102340	-1.46312	0.000373373
ENSRNOG00000016288	Tcea2	3	177188043	177195894	-1.46304	0.0424802
ENSRNOG00000020906	Pola2	1	221272352	221321570	-1.45939	0.0422364
ENSRNOG00000018935	AABR07001497.1	1	47587020	47588122	-1.45479	0.0220647
ENSRNOG00000033609	Irx1	1	33910911	33916741	-1.45279	0.000373373
ENSRNOG00000029668	Wfdc21	10	71047309	71053191	-1.45012	0.000373373
ENSRNOG00000003232	Slc9a3r1	10	103713044	103730145	-1.44953	0.000373373
ENSRNOG00000001312	Pdgfa	12	17734132	17755285	-1.43835	0.000691636
ENSRNOG00000017878	Aldh1a7	1	240355148	240757583	-1.43771	0.000373373
ENSRNOG00000009342	Fcnb	3	6617750	6626284	-1.43739	0.0164327
ENSRNOG00000005615	Gadd45a	4	97782511	97784842	-1.4359	0.000373373
ENSRNOG00000027630	Casc1	4	179440952	179477070	-1.43567	0.00230687
ENSRNOG00000020617	Mus81	1	220862385	220867815	-1.43232	0.000373373
ENSRNOG00000016731	Tpm2	5	59016621	59025631	-1.43167	0.000373373
ENSRNOG00000010468	Elovl6	2	234189104	234296145	-1.4313	0.00253924
ENSRNOG00000024917	Als2cr12	9	65665663	65693822	-1.42963	0.00390667
ENSRNOG00000013777	Rnf166	19	55290562	55367353	-1.42434	0.0187189
ENSRNOG00000003703	Mcm6	13	45042881	45068077	-1.41714	0.000373373
ENSRNOG00000002826	Hsd17b7	13	88286717	88310964	-1.41664	0.000373373
ENSRNOG00000043267	Ftsj2	12	16398748	16403656	-1.41639	0.000373373
ENSRNOG00000011646	Rem2	15	33121272	33125752	-1.41568	0.00127002
ENSRNOG00000019412	Rhbg	2	187610091	187623207	-1.41365	0.000373373
ENSRNOG00000049426	Mmab	12	47920742	47935525	-1.41018	0.000373373
ENSRNOG00000053230	Fopnl	10	730246	751061	-1.40558	0.000373373
ENSRNOG00000033694	Klf16	7	12006709	12016524	-1.4041	0.000373373
ENSRNOG00000031889	AABR07065438.1	6	128738387	128739319	-1.39403	0.000373373
ENSRNOG00000043193	Smim1	5	171309334	171312026	-1.38985	0.000373373
ENSRNOG00000002292	Hnrpd	14	11256267	11274578	-1.38859	0.000373373
ENSRNOG00000047459	Hist1h1d	17	43734460	43735120	-1.38536	0.0371053
ENSRNOG00000016166	Pdlim1	1	259308295	259357056	-1.37928	0.000373373
ENSRNOG00000009523	Rab11fip2	1	281065167	281101438	-1.36983	0.00127002
ENSRNOG00000032297	Msmo1	16	26859396	26875973	-1.36784	0.000373373
ENSRNOG00000005424	Odc1	6	42852682	42859927	-1.36573	0.000373373
ENSRNOG00000049324	LOC100911766	1	214015218	214038723	-1.3651	0.000373373
ENSRNOG00000047005	Kcnk5	15	4554602	4597000	-1.36304	0.000373373
ENSRNOG00000040201	Atp6ap1l	2	19781407	19808937	-1.35963	0.0153059
ENSRNOG00000038012	Commd6	15	86136095	86142672	-1.3546	0.000373373
ENSRNOG00000054561	Isg20	1	140601790	140608946	-1.35432	0.000373373
ENSRNOG00000012020	Nsun4	5	134362679	134382794	-1.3537	0.000373373
ENSRNOG00000016701	Gng8	1	78818403	78822224	-1.35115	0.0105103
ENSRNOG00000009117	Otub2	6	127282465	127301083	-1.34915	0.000373373
ENSRNOG00000010141	Ttll1	7	124338394	124367630	-1.34843	0.000373373
ENSRNOG00000009663	Apex1	15	27849978	27852082	-1.347	0.000373373
ENSRNOG00000003831	Tdp1	6	123897955	123963675	-1.34688	0.000987069
ENSRNOG00000001782	Osbpl11	11	70770506	70833577	-1.34491	0.000373373
ENSRNOG00000025676	Fam198a	8	130581061	130612510	-1.34205	0.000373373
ENSRNOG00000019000	Limk2	14	83573927	83641892	-1.3396	0.000373373
ENSRNOG00000007255	Zpbp2	10	86514829	86523372	-1.33906	0.00230687
ENSRNOG00000023360	Fus	1	199412833	199426702	-1.33365	0.000373373
ENSRNOG00000015459	Heatr3	19	19858415	19896421	-1.32408	0.000373373
ENSRNOG00000019638	Lmna	2	187842880	187863582	-1.32282	0.000373373
ENSRNOG00000002191	LOC498368	14	46050749	46054022	-1.32009	0.000373373
ENSRNOG00000018375	Eif2b3	5	135882966	135949818	-1.31854	0.000373373
ENSRNOG00000023348	Tbc1d2	5	62212981	62260105	-1.31658	0.000373373
ENSRNOG00000010977	Igfbp6	7	143749220	143754054	-1.31537	0.000987069
ENSRNOG00000020882	Shkbp1	1	84154702	84168074	-1.31435	0.000373373
ENSRNOG00000010260	Dixdc1	8	55091234	55162421	-1.31417	0.000373373
ENSRNOG00000005274	Vrk1	6	129835918	129902793	-1.31221	0.000373373
ENSRNOG00000014087	Kifc3	19	10320603	10339178	-1.31139	0.000373373
ENSRNOG00000021628	Wdr89	6	98599722	98606109	-1.30897	0.000691636
ENSRNOG00000017505	Npepo	17	507376	821582	-1.30618	0.000373373
ENSRNOG00000007158	Qtrt1	8	22446660	22454439	-1.30358	0.000373373
ENSRNOG00000004503	L3hypdh	6	94824111	94834908	-1.30357	0.000373373
ENSRNOG00000052111	Sugp1	16	21100923	21131795	-1.29669	0.000373373
ENSRNOG00000015235	Fra10ac1	1	256881770	256914260	-1.29601	0.000373373
ENSRNOG00000050553	Atp6v1c2	6	42585933	42630983	-1.29576	0.0196151
ENSRNOG00000017084	Hsd11b2	19	37476082	37481326	-1.2921	0.000373373
ENSRNOG00000017513	Fam73b	3	8928533	8951189	-1.29022	0.000373373
ENSRNOG00000005902	Ccdc34	3	101156211	101191363	-1.28976	0.000691636
ENSRNOG00000019485	Bckdk	1	199351627	199356881	-1.28969	0.000373373
ENSRNOG00000012866	Nek8	10	65425770	65437143	-1.28809	0.00301722
ENSRNOG00000013774	Lmnb1	18	51785110	51822264	-1.28749	0.000373373
ENSRNOG00000021268	1110034G24Rik	3	125320679	125396821	-1.28697	0.023781
ENSRNOG00000020614	Phlda2	1	216702318	216703534	-1.28675	0.0127659
ENSRNOG00000020775	Cyp2b2	1	83103924	83119193	-1.28255	0.000373373
ENSRNOG00000020923	Tuft1	2	195861648	195908037	-1.28206	0.0140331
ENSRNOG00000047933	LOC100910122	10	37032042	37055282	-1.28161	0.0113617
ENSRNOG00000000568	Slc29a3	20	30287423	30327361	-1.28085	0.000373373
ENSRNOG00000014041	Cep78	1	233186988	233214758	-1.28041	0.000987069
ENSRNOG00000015859	Chdh	16	6078121	6109382	-1.28028	0.000373373
ENSRNOG00000011582	Rab3d	8	22918698	22929294	-1.27838	0.000691636
ENSRNOG00000020782	Pspc1	15	36950256	37030281	-1.27629	0.000373373
ENSRNOG00000029862	Spc24	8	22780724	22785671	-1.2762	0.000373373
ENSRNOG00000012443	Cpt2	5	127505613	127523089	-1.27589	0.000373373
ENSRNOG00000021609	RGD1563072	5	146337490	146342154	-1.27382	0.0106726
ENSRNOG00000057201	AABR07035782.1	12	22380026	22389456	-1.27368	0.000373373
ENSRNOG00000012012	Pinx1	15	47211582	47270317	-1.27192	0.000373373
ENSRNOG00000005374	Lyar	14	77308203	77321977	-1.26913	0.000373373
ENSRNOG00000009636	Scrn1	4	84678974	84740909	-1.26862	0.000373373
ENSRNOG00000012927	Rrp9	8	115179892	115188588	-1.26636	0.000373373
ENSRNOG00000014828	Avpi1	1	261365589	261371508	-1.26617	0.000373373
ENSRNOG00000043323	Il36b	3	1366118	1371626	-1.26583	0.00637635
ENSRNOG00000010277	Idh3a	8	59164571	59183908	-1.26444	0.000373373
ENSRNOG00000001517	Pdk1	3	58530869	58558027	-1.26437	0.000373373
ENSRNOG00000001797	Umps	11	70034138	70044628	-1.26386	0.000373373
ENSRNOG00000042630	Asb5	16	39985233	40025401	-1.2638	0.0280155
ENSRNOG00000033065	Rad50	10	39001497	39054142	-1.26236	0.000373373
ENSRNOG00000025981	Ska2	10	74413988	74431922	-1.26176	0.000987069
ENSRNOG00000000520	Srsf3	20	6288284	6298218	-1.25188	0.000373373
ENSRNOG00000001030	Tsc22d1	15	58554373	58658153	-1.25163	0.000373373
ENSRNOG00000008155	Dus4l	6	50928396	50943488	-1.25116	0.00999928
ENSRNOG00000028584	Alkbh2	12	48257608	48262243	-1.24902	0.000373373
ENSRNOG00000051623	Exosc8	2	143892566	143931940	-1.24895	0.0134022
ENSRNOG00000042467	Ttc4	5	126264104	126282385	-1.24799	0.000373373
ENSRNOG00000028650	Inf2	6	137164534	137177622	-1.24744	0.000373373
ENSRNOG00000048924	Islr	8	62946731	62948720	-1.24726	0.000373373
ENSRNOG00000007515	Kif3a	10	38918747	38952785	-1.2449	0.00618173
ENSRNOG00000004140	Pacrgl	14	66749808	66771750	-1.24194	0.00154055
ENSRNOG00000055305	Parvb	7	125189826	125277689	-1.24105	0.000373373
ENSRNOG00000013252	Cwc27	2	34719343	34923024	-1.23889	0.000373373
ENSRNOG00000008307	Nanp	3	146800018	146812989	-1.23807	0.000373373
ENSRNOG00000005344	Nol10	6	42656615	42745098	-1.23723	0.000373373
ENSRNOG00000051880	AABR07021996.1	13	101936928	101974632	-1.23611	0.000373373
ENSRNOG00000020539	Muc1	2	188543136	188547874	-1.23593	0.00965782
ENSRNOG00000057626	Kif1b	5	165938575	166133491	-1.23536	0.000373373
ENSRNOG00000027295	LOC100911293	8	72476424	72629265	-1.23495	0.000373373
ENSRNOG00000034221	Cfap126	13	89480057	89495949	-1.23488	0.000373373
ENSRNOG00000014887	Homez	15	33510457	33527031	-1.2343	0.000691636
ENSRNOG00000058006	Sncg	16	10722105	10726707	-1.23251	0.029093
ENSRNOG00000047089	Alkbh7	9	10045374	10047507	-1.23156	0.000373373
ENSRNOG00000013911	Nagk	4	115473810	115481438	-1.2289	0.000373373
ENSRNOG00000042163	Btbd19	5	135987572	135994848	-1.22866	0.000691636
ENSRNOG00000007258	Sbspon	5	2813130	2843483	-1.22683	0.0110255
ENSRNOG00000017589	Gnat1	8	116433301	116469915	-1.22608	0.0332731
ENSRNOG00000012736	Sssca1	1	221087802	221089586	-1.22221	0.000373373
ENSRNOG00000018397	Dnph1	9	16845524	16848503	-1.22187	0.000373373
ENSRNOG00000014869	Wdr31	5	78305525	78324278	-1.22152	0.00154055
ENSRNOG00000019407	Dmap1	5	136533791	136541795	-1.22129	0.000373373
ENSRNOG00000008445	Dact1	6	93740585	93749809	-1.22014	0.00932109
ENSRNOG00000004807	Arf2	10	92018561	92040333	-1.21936	0.000373373
ENSRNOG00000018293	Strip1	2	210393688	210413985	-1.21915	0.000373373
ENSRNOG00000011269	Sult1c3	9	4930817	4978892	-1.21891	0.000373373
ENSRNOG00000016776	Extl1	5	152573757	152589719	-1.21781	0.000373373
ENSRNOG00000048357	Phykpl	10	34938666	34961608	-1.21566	0.0393153
ENSRNOG00000014212	LOC102553119	9	71304426	71313940	-1.21499	0.000987069
ENSRNOG00000005144	Tmem18	6	49529227	49536648	-1.21222	0.000373373
ENSRNOG00000039379	RGD1562963	17	21600431	21613930	-1.21206	0.000987069
ENSRNOG00000059922	AABR07019442.2	15	105941835	105943359	-1.20978	0.0111921
ENSRNOG00000013719	Dph5	2	218834033	218866761	-1.20776	0.000373373
ENSRNOG00000028426	Mcf2l	16	81839652	81980027	-1.20767	0.000373373
ENSRNOG00000020942	Plekha4	1	101517713	101540802	-1.20542	0.00253924
ENSRNOG00000009068	Phlda3	13	52588916	52592001	-1.20538	0.000373373
ENSRNOG00000047134	Gtf2f1	9	10033010	10042418	-1.20534	0.000373373
ENSRNOG00000021270	Trmt6	3	125458691	125470413	-1.20245	0.000373373
ENSRNOG00000026455	Gpd1l	8	122954947	122987191	-1.20114	0.000373373
ENSRNOG00000009075	Trim13	15	41927240	41935718	-1.19839	0.0130721
ENSRNOG00000027722	H1fx	4	119889370	119889949	-1.19591	0.0141936
ENSRNOG00000003917	Uck2	13	85376715	85443976	-1.19437	0.0216608
ENSRNOG00000003127	Spryd4	7	2621960	2623781	-1.19289	0.000373373
ENSRNOG00000051816	LOC502894	4	159635152	159654063	-1.19237	0.00301722
ENSRNOG00000014240	Trmt11	1	29432151	29487473	-1.19234	0.000373373
ENSRNOG00000008469	Mettl5	3	56092500	56113857	-1.19218	0.00476101
ENSRNOG00000057903	AC108574.2	11	60043638	60051725	-1.18901	0.000373373
ENSRNOG00000023271	Parl	11	84330063	84583542	-1.1876	0.00154055
ENSRNOG00000009550	Sqle	7	99609190	99624732	-1.18466	0.000373373
ENSRNOG00000014098	Pold2	14	86101276	86117578	-1.18172	0.0101812
ENSRNOG00000020719	Hrc	1	101324651	101351879	-1.18095	0.0053622
ENSRNOG00000029861	Gsta2	8	85640054	85645718	-1.18075	0.000373373
ENSRNOG00000017704	Sema3f	8	116433301	116469915	-1.17806	0.00230687
ENSRNOG00000002208	Shroom3	14	16622759	16903242	-1.17693	0.000373373
ENSRNOG00000037137	Svip	1	107368116	107373807	-1.17632	0.000373373
ENSRNOG00000018118	Atad3a	5	173189591	173209768	-1.17609	0.000373373
ENSRNOG00000015772	AC097890.1	18	51218276	51220217	-1.17544	0.000373373
ENSRNOG00000024549	Mum1	7	12331415	12346475	-1.1742	0.000373373
ENSRNOG00000023150	Gpi	1	90063410	90091287	-1.17412	0.000373373
ENSRNOG00000030049	Znhit6	2	251453643	251484759	-1.17378	0.000373373
ENSRNOG00000048050	Tmem120b	12	38894846	38916237	-1.17294	0.00253924
ENSRNOG00000010164	Mrps2	3	7047602	7058521	-1.17212	0.000373373
ENSRNOG00000011480	Tubgcp5	1	114186852	114222516	-1.17204	0.000691636
ENSRNOG00000002612	Ddx52	10	71253597	71277277	-1.17159	0.000373373
ENSRNOG00000013195	Ruvbl1	4	120411990	120447455	-1.16877	0.000373373
ENSRNOG00000014059	Odf2l	2	250995516	251048566	-1.1684	0.00253924
ENSRNOG00000047816	Ccs	1	220075246	220096404	-1.16815	0.000373373
ENSRNOG00000030568	Rgs12	14	80975321	81053906	-1.16786	0.000373373
ENSRNOG00000017466	Kif5b	17	54181418	54212096	-1.16609	0.000373373
ENSRNOG00000024364	Enkd1	19	37668132	37675077	-1.1653	0.0328793
ENSRNOG00000010558	Ppif	16	1979190	1985908	-1.16462	0.000373373
ENSRNOG00000059440	Rn60_9_0975.2	9	97784559	97785378	-1.1643	0.0492536
ENSRNOG00000016255	Podxl2	4	120785494	120817377	-1.16406	0.00230687
ENSRNOG00000030319	Morn2	6	2969332	2974418	-1.16286	0.00180417
ENSRNOG00000001314	Fam20c	12	17913766	17972737	-1.16237	0.000373373
ENSRNOG00000036572	Sfxn4	1	282213674	282235974	-1.16108	0.0176532
ENSRNOG00000017109	Rassf7	1	214203860	214205782	-1.16073	0.000373373
ENSRNOG00000008222	Timm9	6	93539270	93667675	-1.16065	0.000373373
ENSRNOG00000061527	Gck	14	86148927	86190659	-1.15938	0.000373373
ENSRNOG00000012273	Dmtn	15	52292764	52320385	-1.15815	0.000987069
ENSRNOG00000016064	Tkt	16	6609667	6634595	-1.15551	0.000373373
ENSRNOG00000012982	Map9	2	181331463	181367244	-1.15372	0.000373373
ENSRNOG00000003062	LOC679960	X	72377020	72515366	-1.1522	0.0222191
ENSRNOG00000019976	Spata24	18	28446588	28454756	-1.15094	0.00476101
ENSRNOG00000037204	Lyrm9	10	66099530	66113559	-1.15	0.000373373
ENSRNOG00000014761	Rasd2	19	14653197	14663914	-1.14544	0.000373373
ENSRNOG00000048291	Tbcc	9	16302577	16494054	-1.14499	0.000373373
ENSRNOG00000026940	Rgsl2h	13	71280651	71282802	-1.14428	0.0325971
ENSRNOG00000008287	Nle1	10	70250958	70259553	-1.14414	0.000373373
ENSRNOG00000008091	Gins1	3	146695343	146716816	-1.14411	0.0170337
ENSRNOG00000023799	Pak1ip1	17	21580086	21591203	-1.14045	0.000987069
ENSRNOG00000054549	Lss	20	12842883	12870497	-1.13908	0.0491597
ENSRNOG00000008215	Trim47	10	104654716	104659188	-1.13686	0.000373373
ENSRNOG00000021158	Nudt22	1	222247501	222250980	-1.13682	0.000373373
ENSRNOG00000004288	Ptrh2	10	74002150	74012159	-1.13672	0.000373373
ENSRNOG00000001091	Hip1r	12	38024518	38053085	-1.1365	0.000373373
ENSRNOG00000042826	Zfp52	1	61382117	61426320	-1.1362	0.00206511
ENSRNOG00000046763	Adssl1	6	137184819	137206693	-1.13579	0.000373373
ENSRNOG00000056032	AABR07035780.1	12	22373882	22379737	-1.13555	0.0117103
ENSRNOG00000051615	Hmgn2	5	152195360	152198813	-1.13491	0.000373373
ENSRNOG00000011751	Ncdn	5	144769451	144779212	-1.13309	0.000373373
ENSRNOG00000006539	Pex16	3	81283136	81292573	-1.13301	0.000373373
ENSRNOG00000053247	Snx21	3	161252722	161287667	-1.13243	0.046517
ENSRNOG00000031789	Rangap1	7	122940375	122967178	-1.13133	0.000373373
ENSRNOG00000020480	Fads1	1	226234073	226249138	-1.12982	0.000373373
ENSRNOG00000001501	Snrpa	1	83999670	84008293	-1.12897	0.000373373
ENSRNOG00000009779	Krt8	7	143596510	143603803	-1.12717	0.000373373
ENSRNOG00000060337	Exosc7	8	132204603	132229969	-1.12602	0.000373373
ENSRNOG00000007266	RGD1311251	8	57983555	58011962	-1.12493	0.000373373
ENSRNOG00000061415	Taf1b	6	43644829	43722113	-1.12372	0.0191818
ENSRNOG00000049604	Mvk	12	47904718	47919400	-1.12248	0.000373373
ENSRNOG00000045872	Tmem125	5	137371824	137373205	-1.12204	0.036702
ENSRNOG00000015668	Ccl19	5	58181025	58183017	-1.12199	0.0113617
ENSRNOG00000003042	Mettl13	13	80420024	80441374	-1.12091	0.000987069
ENSRNOG00000000634	RGD1306739	20	21316825	21426034	-1.12038	0.0151197
ENSRNOG00000017887	Mutyh	5	135663370	135675344	-1.11889	0.00206511
ENSRNOG00000049142	Hdgfrp2	9	10972350	10991927	-1.11878	0.000373373
ENSRNOG00000007304	Herc3	4	89078710	89169146	-1.11863	0.00180417
ENSRNOG00000026600	Caps2	7	54859103	54917323	-1.11851	0.0481431
ENSRNOG00000018709	Patz1	14	83510277	83528898	-1.11794	0.00180417
ENSRNOG00000022839	Ifit3	1	252906233	252911373	-1.11668	0.000373373
ENSRNOG00000060829	AC125248.1	18	29535279	29543121	-1.11643	0.000373373
ENSRNOG00000009333	Osgep	15	27842421	27849974	-1.11624	0.000373373
ENSRNOG00000005250	Abcg5	6	7935770	7961207	-1.11595	0.000373373
ENSRNOG00000002970	Zswim7	10	48587118	48599208	-1.11571	0.00412508
ENSRNOG00000004725	Cela1	7	142305337	142318620	-1.11551	0.000373373
ENSRNOG00000008628	Ica1	4	34635505	34780193	-1.11466	0.00154055
ENSRNOG00000031769	Chchd7	5	16845630	16847776	-1.11465	0.00390667
ENSRNOG00000019892	Lrrfip1	9	98190828	98257735	-1.11408	0.000373373
ENSRNOG00000001060	Snrnp35	12	37531094	37538403	-1.11373	0.000373373
ENSRNOG00000016750	Cyp26a1	1	256382790	256386729	-1.11261	0.000373373
ENSRNOG00000001215	RGD1309594	20	11417428	11424324	-1.11249	0.000373373
ENSRNOG00000037238	Rnmtl1	10	64398338	64405017	-1.11171	0.000373373
ENSRNOG00000032426	Slc10a5	2	93669764	93671457	-1.11077	0.0146805
ENSRNOG00000060248	Chchd6	4	121340951	121565212	-1.10972	0.000373373
ENSRNOG00000007327	Pars2	5	126254141	126259200	-1.10837	0.000373373
ENSRNOG00000015822	Klf13	1	124772595	124803363	-1.10666	0.0352024
ENSRNOG00000024135	Zmat1	X	105805901	105835327	-1.10633	0.00206511
ENSRNOG00000050794	Pdlim4	10	39390580	39405311	-1.10548	0.0127659
ENSRNOG00000028896	A2m	4	154309425	154359137	-1.10463	0.00496951
ENSRNOG00000001821	Adipoq	11	81330292	81344488	-1.10447	0.0258587
ENSRNOG00000055933	Kdf1	5	151741816	151752597	-1.1044	0.00180417
ENSRNOG00000022533	Micall2	12	16988135	17016791	-1.10423	0.00412508
ENSRNOG00000001758	Tctex1d2	11	71593301	71601662	-1.1033	0.00695342
ENSRNOG00000020670	Atrip	8	117797841	117811975	-1.10094	0.000691636
ENSRNOG00000042776	Lins	1	127604196	127625577	-1.1007	0.00253924
ENSRNOG00000016475	Nt5c3b	10	88342361	88372899	-1.10034	0.000373373
ENSRNOG00000051299	Rn60_5_0825.2	5	78365748	78366405	-1.10029	0.0111921
ENSRNOG00000020481	Pafah1b3	1	82163594	82166363	-1.09962	0.000373373
ENSRNOG00000004640	Mtfp1	14	84330217	84334066	-1.09909	0.000373373
ENSRNOG00000006392	Xrcc6	7	123259760	123280612	-1.09901	0.000373373
ENSRNOG00000008218	Atp6v0e2	4	78168116	78171265	-1.09339	0.000373373
ENSRNOG00000060525	AABR07007717.3	2	25535711	25537531	-1.09331	0.026568
ENSRNOG00000018040	Gins4	16	73584520	73596793	-1.09182	0.00618173
ENSRNOG00000009166	LOC100909476	6	127302200	127319362	-1.09146	0.000373373
ENSRNOG00000016231	Polr2d	18	24570761	24577894	-1.09073	0.000373373
ENSRNOG00000003332	Nt5m	10	46216883	46243077	-1.08952	0.00301722
ENSRNOG00000042340	LOC679894	14	6581982	6587141	-1.08625	0.000373373
ENSRNOG00000009245	Exosc2	3	10151296	10161979	-1.08553	0.000373373
ENSRNOG00000030154	Cyp4a2	5	134196911	134207863	-1.08528	0.00618173
ENSRNOG00000020440	Fads2	1	226114412	226152524	-1.08363	0.000373373
ENSRNOG00000020836	Rorc	2	195617020	195643502	-1.08358	0.000373373
ENSRNOG00000049121	Bysl	9	15393329	15403117	-1.08338	0.000373373
ENSRNOG00000009592	Cyb5r3	7	124023994	124041594	-1.08302	0.000373373
ENSRNOG00000018338	Vwa1	5	173216740	173222440	-1.07861	0.00862017
ENSRNOG00000013313	Nceh1	2	112868661	112933675	-1.07859	0.00154055
ENSRNOG00000021314	Fdft1	15	46339248	46367302	-1.07669	0.000373373
ENSRNOG00000016254	Sema4c	9	43129414	43166640	-1.07514	0.000691636
ENSRNOG00000018412	Sfi1	14	83347551	83412375	-1.07244	0.000373373
ENSRNOG00000004537	Rxrg	13	85818426	85868552	-1.07148	0.000373373
ENSRNOG00000036661	Rab40b	10	110557728	110585376	-1.07147	0.000373373
ENSRNOG00000020812	Gys1	1	101427194	101447092	-1.06981	0.00347594
ENSRNOG00000005302	Slc2a9	14	77067502	77192702	-1.06889	0.000373373
ENSRNOG00000021678	Alkbh3	3	82874247	82906581	-1.06808	0.000373373
ENSRNOG00000001825	Pkp2	11	88912598	88972176	-1.06802	0.000373373
ENSRNOG00000042932	Ttc27	6	21735833	21880003	-1.06768	0.000373373
ENSRNOG00000059460	Ttc30b	3	62758757	62761325	-1.06678	0.00230687
ENSRNOG00000028640	Siva1	6	137210051	137214388	-1.0667	0.000373373
ENSRNOG00000015206	Alad	5	78368866	78379346	-1.06642	0.000373373
ENSRNOG00000061821	AC109891.1	7	2679227	2688967	-1.06577	0.000373373
ENSRNOG00000004493	Tasp1	3	132888771	133131192	-1.06573	0.00618173
ENSRNOG00000007240	Rrs1	5	9430727	9432343	-1.06477	0.000373373
ENSRNOG00000015796	Msh2	6	11215938	11274932	-1.06374	0.000373373
ENSRNOG00000007080	Kif12	5	79001458	79008363	-1.06366	0.00862017
ENSRNOG00000005731	Birc3	8	6048968	6076598	-1.0632	0.00301722
ENSRNOG00000007124	Krcc1	4	99133772	99146827	-1.06276	0.000373373
ENSRNOG00000005426	Snupn	8	61615649	61648390	-1.06234	0.000373373
ENSRNOG00000019022	Fam89a	19	57502307	57514896	-1.06027	0.0182937
ENSRNOG00000014065	Zfp653	8	23066575	23084879	-1.06002	0.00557453
ENSRNOG00000020696	Pmvk	2	188784221	188793895	-1.0591	0.000373373
ENSRNOG00000010719	Exosc10	5	165374950	165398217	-1.0577	0.000373373
ENSRNOG00000055765	AABR07024058.4	KL568414.1	23533	32066	-1.0568	0.000373373
ENSRNOG00000001187	Oasl	12	47444103	47456894	-1.05575	0.000691636
ENSRNOG00000001258	Snx8	12	16340921	16389497	-1.05562	0.000373373
ENSRNOG00000016150	Ifrd2	8	116343095	116348314	-1.05549	0.000373373
ENSRNOG00000015380	Jup	10	88279631	88307412	-1.05299	0.000373373
ENSRNOG00000002450	Rrp15	13	105155440	105179095	-1.05196	0.000373373
ENSRNOG00000009712	Gale	5	154310452	154314955	-1.04878	0.000373373
ENSRNOG00000028100	Pex11g	12	2000426	2007516	-1.04809	0.000373373
ENSRNOG00000047118	LOC683897	20	48275761	48294948	-1.04807	0.000373373
ENSRNOG00000057703	Cabp7	14	84953785	84978255	-1.04751	0.0395343
ENSRNOG00000028036	Adamts7	8	97535776	97575655	-1.04625	0.000373373
ENSRNOG00000005420	Abcg8	6	7961412	7980708	-1.04591	0.000373373
ENSRNOG00000047860	Plin5	9	10956055	10961782	-1.04582	0.00879281
ENSRNOG00000003267	Pycr2	13	99184563	99188431	-1.04576	0.000373373
ENSRNOG00000016097	Ccbl1	3	8752624	8766433	-1.04344	0.000373373
ENSRNOG00000004287	Wdr83	19	26184544	26194198	-1.04334	0.00127002
ENSRNOG00000000587	Rpf2	20	45321404	45342948	-1.0432	0.000373373
ENSRNOG00000011559	Cnn3	2	225005018	225036188	-1.04279	0.000373373
ENSRNOG00000007446	Apip	3	92969140	92995483	-1.04219	0.000373373
ENSRNOG00000058906	Ptprh	1	72810544	72859161	-1.04162	0.00180417
ENSRNOG00000014257	Ces4a	19	37090055	37107872	-1.0414	0.000373373
ENSRNOG00000030106	RGD1564698	10	19715274	19715832	-1.04118	0.000987069
ENSRNOG00000003003	Tbc1d19	14	59403864	59516911	-1.04064	0.0359411
ENSRNOG00000020531	Fen1	1	226251517	226255886	-1.03997	0.00637635
ENSRNOG00000016486	Nop58	9	66495831	66519788	-1.0391	0.000373373
ENSRNOG00000007673	Ppig	3	55960066	55988968	-1.03797	0.000373373
ENSRNOG00000019440	Kcnn4	1	81230611	81245996	-1.03568	0.0108576
ENSRNOG00000009564	Prr15	4	84478838	84481883	-1.03539	0.047465
ENSRNOG00000013764	Fam118a	7	125937927	125964453	-1.03523	0.00598191
ENSRNOG00000054978	Hist1h1c	17	43639748	43640387	-1.03205	0.000373373
ENSRNOG00000030091	Dusp14	10	71363687	71383602	-1.03155	0.0185778
ENSRNOG00000019009	Arrdc2	16	20352479	20356612	-1.03069	0.000987069
ENSRNOG00000059593	Cetn2	X	152927717	152932953	-1.03048	0.000373373
ENSRNOG00000011490	LOC100361444	8	22822411	22874645	-1.03034	0.000373373
ENSRNOG00000019316	Sh3bp4	9	96210749	96288903	-1.02986	0.00277816
ENSRNOG00000048397	Sephs2	1	198719161	198721476	-1.02948	0.000373373
ENSRNOG00000015667	Epcam	6	11282215	11298180	-1.02854	0.000373373
ENSRNOG00000011201	Cmtm8	8	122848500	122904913	-1.02778	0.000373373
ENSRNOG00000049937	Pdxk	20	10930517	10952391	-1.02611	0.000373373
ENSRNOG00000017560	Mdk	3	80833271	80842916	-1.02531	0.0134022
ENSRNOG00000019965	Tgfb1i1	1	199664172	199670961	-1.02437	0.00714984
ENSRNOG00000056324	LOC102548818	1	141944080	141946193	-1.02424	0.0445284
ENSRNOG00000005929	Them6	7	115956275	115959453	-1.02371	0.000373373
ENSRNOG00000019915	Xrcc1	1	81413352	81441678	-1.0218	0.000373373
ENSRNOG00000013867	Fgf1	18	32273769	32359824	-1.02177	0.00127002
ENSRNOG00000038225	Fbxo15	18	81821126	81882796	-1.02123	0.0325971
ENSRNOG00000001191	Tchp	12	47638273	47653638	-1.0207	0.000373373
ENSRNOG00000000165	Pfkfb1	X	23092158	23144324	-1.02042	0.000373373
ENSRNOG00000026913	Bbs10	7	54031315	54034350	-1.01986	0.00230687
ENSRNOG00000004101	Marc1	13	102698545	102721218	-1.01931	0.000373373
ENSRNOG00000013949	Idh2	1	141767939	141893705	-1.01894	0.000373373
ENSRNOG00000051193	LOC100911361	2	121129198	121130675	-1.01787	0.0132329
ENSRNOG00000036701	Actg1	10	109519133	109520846	-1.01683	0.000373373
ENSRNOG00000019695	Il17b	18	57011574	57016009	-1.0167	0.00790064
ENSRNOG00000018752	Clcf1	1	219468674	219472654	-1.01624	0.0173273
ENSRNOG00000026783	Smyd4	10	62191655	62238113	-1.01316	0.00916793
ENSRNOG00000000658	Acacb	12	48127148	48238887	-1.01314	0.000373373
ENSRNOG00000018230	Gtf2h2	2	30494824	30522727	-1.0129	0.000373373
ENSRNOG00000025418	Armc9	9	93172672	93296750	-1.01252	0.000373373
ENSRNOG00000020431	Matk	7	11325253	11330278	-1.01062	0.0208921
ENSRNOG00000056889	Vps33a	12	38459831	38484512	-1.01057	0.000373373
ENSRNOG00000005522	Sh3yl1	6	49852129	49895510	-1.00859	0.00301722
ENSRNOG00000052424	2900026A02Rik	12	49419581	49561038	-1.00785	0.000373373
ENSRNOG00000027888	Cmss1	11	45304067	45330481	-1.00769	0.00230687
ENSRNOG00000020753	Bnip1	10	16677076	16689321	-1.00662	0.000373373
ENSRNOG00000009963	Ctps1	5	139475933	139505065	-1.00482	0.000373373
ENSRNOG00000016945	Pla2g2a	5	157282668	157285328	-1.00391	0.0075034
ENSRNOG00000004090	AABR07016056.1	14	93040981	93042182	-1.0037	0.00347594
ENSRNOG00000004777	Esf1	3	133178560	133232322	-1.0035	0.000373373
ENSRNOG00000020554	Slc50a1	2	188585117	188587498	-1.003	0.000373373
ENSRNOG00000019810	Des	9	82556572	82564294	-1.0027	0.00347594
ENSRNOG00000017045	Zdhhc1	19	37370497	37440471	-1.00101	0.00230687
ENSRNOG00000048834	Plin3	9	10773900	10781109	-1.00096	0.000373373
ENSRNOG00000017462	Spata5	2	124149871	124341131	-1.00014	0.00657936
ENSRNOG00000015347	Trim45	2	203301837	203310532	-0.99988	0.00347594
ENSRNOG00000058932	Zfp202	8	44047591	44068003	-0.999397	0.000987069
ENSRNOG00000007506	Ndufaf4	5	39251336	39257512	-0.99917	0.000373373
ENSRNOG00000016690	Idi1	17	57976267	58050992	-0.997932	0.000373373
ENSRNOG00000020068	Ndufaf3	8	117351628	117353672	-0.997752	0.000373373
ENSRNOG00000015591	Cndp2	18	81521967	81539065	-0.997699	0.000373373
ENSRNOG00000028822	Ngfrap1	X	106823490	106825014	-0.997373	0.000373373
ENSRNOG00000005623	Ankmy2	6	55648020	55689218	-0.997124	0.000373373
ENSRNOG00000028014	Cryzl1	11	31847744	31892531	-0.996905	0.000373373
ENSRNOG00000012147	Nop14	14	81340040	81362441	-0.996771	0.000373373
ENSRNOG00000017286	Ephx2	15	42757234	42794279	-0.994367	0.000373373
ENSRNOG00000014188	Tma16	16	24978526	24997006	-0.993006	0.0170337
ENSRNOG00000022466	Chchd4	4	123108924	123118186	-0.991224	0.000691636
ENSRNOG00000008047	Khk	6	26810578	26820959	-0.991179	0.000373373
ENSRNOG00000010934	Spa17	8	40067075	40078165	-0.991113	0.000691636
ENSRNOG00000027646	Pop4	1	94661127	94669461	-0.989627	0.000373373
ENSRNOG00000012368	Dnajc17	3	110980073	111013589	-0.987701	0.00154055
ENSRNOG00000017988	Mcur1	17	24165279	24182425	-0.986786	0.00455919
ENSRNOG00000013887	Adra2b	3	119805940	119809987	-0.986446	0.000373373
ENSRNOG00000018106	Neu3	1	164803573	164814651	-0.985077	0.0235084
ENSRNOG00000021220	Cpxm1	3	122913885	122920684	-0.984355	0.0414564
ENSRNOG00000004477	Ublcp1	10	30103612	30118873	-0.983304	0.000373373
ENSRNOG00000012053	S100a16	2	189922995	189928848	-0.982323	0.000373373
ENSRNOG00000037500	Pus1	12	51937174	51945928	-0.982093	0.000373373
ENSRNOG00000001044	Aimp2	12	12738779	12748441	-0.98202	0.000373373
ENSRNOG00000037518	Hyi	5	137189472	137238354	-0.98198	0.000373373
ENSRNOG00000000633	Rhobtb1	20	20638578	20713128	-0.980784	0.000373373
ENSRNOG00000005350	Pwp1	7	23988775	24004774	-0.980585	0.000373373
ENSRNOG00000009030	Rab19	4	67165882	67176363	-0.980164	0.0492536
ENSRNOG00000008507	Cradd	7	36395664	36408588	-0.978645	0.0181387
ENSRNOG00000043304	Apcdd1	18	58270409	58301002	-0.978585	0.0247521
ENSRNOG00000020280	Armc6	16	20939654	20954246	-0.978432	0.000987069
ENSRNOG00000010664	Wdr73	1	142711788	142720257	-0.978403	0.00253924
ENSRNOG00000018964	Gss	3	151076253	151106557	-0.978323	0.000373373
ENSRNOG00000019681	Pold1	1	100537899	100554488	-0.978197	0.00253924
ENSRNOG00000006508	Thnsl2	4	98976549	98995590	-0.978161	0.000373373
ENSRNOG00000000306	Smpd2	20	46199980	46215120	-0.977639	0.000691636
ENSRNOG00000002615	Pmm2	10	7056265	7077443	-0.976726	0.000373373
ENSRNOG00000012100	Ssbp1	4	68634928	68645172	-0.97651	0.000373373
ENSRNOG00000058130	Wibg	7	3173286	3193994	-0.976202	0.000373373
ENSRNOG00000060288	AABR07002120.1	1	66643738	66645214	-0.976111	0.000987069
ENSRNOG00000003125	Rogdi	10	10761476	10766095	-0.976027	0.000373373
ENSRNOG00000015442	Sfxn3	1	264796811	264805157	-0.975167	0.00230687
ENSRNOG00000024601	Taf11	20	7476650	7482747	-0.974696	0.000373373
ENSRNOG00000001441	Tmem120a	12	23989595	23998254	-0.973956	0.000373373
ENSRNOG00000014673	Eri2	1	189514552	189549891	-0.973786	0.0239387
ENSRNOG00000020952	Cgn	2	195909625	195935878	-0.972884	0.000373373
ENSRNOG00000007895	Pdhb	15	18539209	18546854	-0.972503	0.000373373
ENSRNOG00000001629	Wrb	11	36497508	36511535	-0.972271	0.000373373
ENSRNOG00000004040	Abca8	10	98237140	98294522	-0.972255	0.00154055
ENSRNOG00000010209	Nol12	7	120161090	120167020	-0.970896	0.000373373
ENSRNOG00000008757	Tmem218	8	39687268	39702902	-0.970889	0.000373373
ENSRNOG00000001369	Oas1a	12	41200717	41211909	-0.968777	0.000373373
ENSRNOG00000029042	Mt-nd6	MT	11735	14061	-0.968648	0.0365673
ENSRNOG00000019428	Higd1a	8	130482492	130491998	-0.967516	0.000373373
ENSRNOG00000012371	Car7	19	636544	645937	-0.964341	0.00844895
ENSRNOG00000020318	Pnkp	1	100853901	100859084	-0.964252	0.000373373
ENSRNOG00000017866	Sirt5	17	23986757	24013881	-0.963952	0.000373373
ENSRNOG00000005569	Phospho1	10	83636517	83643859	-0.963774	0.000691636
ENSRNOG00000003033	Plcd3	10	91164811	91186054	-0.961631	0.0185778
ENSRNOG00000016044	Mab21l3	2	204231684	204254699	-0.961082	0.000987069
ENSRNOG00000011981	Slc39a13	3	79884523	79892429	-0.960705	0.000373373
ENSRNOG00000036695	Mrpl12	10	109658031	109662535	-0.959265	0.000373373
ENSRNOG00000060775	Lmo7	15	86243147	86457739	-0.958756	0.000373373
ENSRNOG00000001106	Denr	12	38096033	38116919	-0.958388	0.000373373
ENSRNOG00000055079	Ndufaf2	2	39321740	39434560	-0.958038	0.000373373
ENSRNOG00000022582	Fam58b	10	66019519	66020682	-0.957884	0.000373373
ENSRNOG00000032846	RGD1306001	7	126687404	126691232	-0.957361	0.0137434
ENSRNOG00000014879	Ttc7a	6	10912382	11014278	-0.956565	0.000373373
ENSRNOG00000022657	Tmem97	10	65811455	65820538	-0.956051	0.000373373
ENSRNOG00000007315	Thoc2	X	128161894	128268322	-0.955736	0.000373373
ENSRNOG00000007405	Krba1	4	78024764	78046066	-0.953651	0.00127002
ENSRNOG00000018342	Ctif	18	71463485	71829881	-0.953264	0.000373373
ENSRNOG00000036682	Pycr1	10	109818176	109821807	-0.951551	0.0272377
ENSRNOG00000019219	Vamp1	4	157726940	157733643	-0.950717	0.00618173
ENSRNOG00000005034	Arhgef25	7	70469311	70476340	-0.950061	0.0392267
ENSRNOG00000019955	Ogdhl	16	8497568	8523557	-0.94919	0.00577705
ENSRNOG00000001397	Rbm19	12	41907739	41993957	-0.948642	0.00127002
ENSRNOG00000023262	Cenpm	7	123464489	123476238	-0.948332	0.000373373
ENSRNOG00000055853	Gorasp2	3	56966653	56995369	-0.947986	0.000373373
ENSRNOG00000020373	Dap3	2	188225612	188252725	-0.947151	0.000373373
ENSRNOG00000046147	Knop1	1	188556351	188688700	-0.947023	0.0427462
ENSRNOG00000017575	Gins2	19	54151047	54163608	-0.946197	0.00277816
ENSRNOG00000010750	Twistnb	6	52751105	52768574	-0.944749	0.000691636
ENSRNOG00000001971	Bbx	11	53081024	53228716	-0.944621	0.0232198
ENSRNOG00000005668	Ndufa8	3	15362823	15407252	-0.944525	0.000373373
ENSRNOG00000010636	Coa7	5	127925725	127936509	-0.943862	0.000691636
ENSRNOG00000009795	Nfib	5	100439081	100647727	-0.943792	0.00253924
ENSRNOG00000022967	Slc35d1	5	122699586	122746839	-0.943255	0.000373373
ENSRNOG00000008873	Ino80b	4	113954612	113957774	-0.94266	0.00879281
ENSRNOG00000009830	Fam204a	1	281347535	281376834	-0.939686	0.0154761
ENSRNOG00000037967	Thap7	11	87399482	87403367	-0.939056	0.000373373
ENSRNOG00000011263	Plac9	16	3851269	3866008	-0.938465	0.0208921
ENSRNOG00000026978	Oscp1	5	144067415	144098207	-0.936643	0.0214024
ENSRNOG00000015072	Ptgr1	5	76110737	76129441	-0.936455	0.000373373
ENSRNOG00000057040	Spns2	10	59000396	59049482	-0.9353	0.0127659
ENSRNOG00000046864	Acot4	6	107517667	107522952	-0.931686	0.000373373
ENSRNOG00000015217	Ltv1	1	7323039	7335936	-0.929874	0.000373373
ENSRNOG00000014233	Krt19	10	88055822	88163723	-0.928622	0.00253924
ENSRNOG00000057823	Ubc	12	36638456	36642734	-0.928002	0.000373373
ENSRNOG00000024689	Hopx	14	33354806	33362551	-0.927757	0.0204669
ENSRNOG00000016456	Il33	1	248132089	248147029	-0.927103	0.000373373
ENSRNOG00000019426	Fam103a1	1	143583674	143589556	-0.925825	0.000691636
ENSRNOG00000022702	Fbxo22	8	59769993	59849490	-0.925249	0.000373373
ENSRNOG00000002121	Lrrc8d	14	5086053	5101177	-0.924658	0.000373373
ENSRNOG00000000512	Slc26a8	20	5881675	5927070	-0.92457	0.000373373
ENSRNOG00000020153	Supt3h	9	18319245	18371856	-0.924549	0.0140331
ENSRNOG00000024733	Mnd1	2	183073186	183128932	-0.924323	0.0384675
ENSRNOG00000012604	Swsap1	8	22966560	22969459	-0.924013	0.00206511
ENSRNOG00000051850	SCARNA2	2	211344016	211344432	-0.923038	0.0127659
ENSRNOG00000013061	Tusc3	16	56247658	56396502	-0.921474	0.0124687
ENSRNOG00000011794	Tcea3	5	154598757	154634686	-0.921195	0.000373373
ENSRNOG00000015294	RGD1306215	3	2676295	2680622	-0.919165	0.000373373
ENSRNOG00000020860	Tdrkh	2	195651929	195674616	-0.917995	0.00301722
ENSRNOG00000011507	Pick1	7	120465129	120484840	-0.917456	0.000373373
ENSRNOG00000024846	Ier5l	3	9036372	9037942	-0.91688	0.0181387
ENSRNOG00000003699	Endov	10	108630822	108646677	-0.916233	0.0053622
ENSRNOG00000038331	Akr1c1	17	69441222	69460321	-0.915881	0.00154055
ENSRNOG00000028403	Ptcd2	2	29570537	29598277	-0.915105	0.00230687
ENSRNOG00000011203	Farp1	15	106434176	106625837	-0.911884	0.000691636
ENSRNOG00000009946	Ldlr	8	22750335	22774903	-0.91116	0.000373373
ENSRNOG00000054468	Fam219b	8	62317264	62322883	-0.910932	0.000373373
ENSRNOG00000045961	Lyrm7	10	40183077	40201992	-0.910916	0.00598191
ENSRNOG00000014075	Clybl	15	108608203	108838235	-0.910733	0.000373373
ENSRNOG00000060728	Tuba1a	7	140637286	140640953	-0.910087	0.000373373
ENSRNOG00000011678	Wbp4	15	61747563	61772516	-0.9092	0.000373373
ENSRNOG00000023484	Rpap2	14	3124621	3247695	-0.908547	0.0105103
ENSRNOG00000014254	Cpt1a	1	218569509	218629678	-0.907937	0.000373373
ENSRNOG00000017133	LOC306766	17	10586042	10598629	-0.907689	0.000373373
ENSRNOG00000000264	Def8	19	56243407	56259196	-0.907524	0.000373373
ENSRNOG00000030483	Rabggta	15	34393232	34400449	-0.907128	0.000373373
ENSRNOG00000006532	H3f3b	10	104573663	104575890	-0.90698	0.000373373
ENSRNOG00000012348	Exosc4	7	117390284	117393719	-0.90681	0.000373373
ENSRNOG00000009084	Rpusd3	4	145366764	145370992	-0.906399	0.000373373
ENSRNOG00000011952	Samm50	7	125058896	125082505	-0.905995	0.000373373
ENSRNOG00000006353	Gyltl1b	3	81276027	81282157	-0.904886	0.00618173
ENSRNOG00000038361	RGD1564865	17	69468426	69497132	-0.904401	0.000373373
ENSRNOG00000015932	Plgrkt	1	247502279	247514540	-0.904158	0.00253924
ENSRNOG00000016777	R3hcc1	15	51369105	51400606	-0.903177	0.0103504
ENSRNOG00000033133	Nae1	19	653509	680378	-0.901835	0.000373373
ENSRNOG00000012622	Mmp15	19	10079764	10101451	-0.901173	0.000373373
ENSRNOG00000028598	Edar	20	28179139	28263037	-0.900268	0.00206511
ENSRNOG00000048849	Pdss1	17	90033538	90071408	-0.898474	0.0492536
ENSRNOG00000027622	Slc35e3	7	60765078	60778136	-0.89826	0.000373373
ENSRNOG00000005096	Bzw2	6	55586345	55647665	-0.897919	0.00154055
ENSRNOG00000010165	Tnfaip2	6	135890930	135903647	-0.89725	0.000373373
ENSRNOG00000059801	Lima1	7	141428062	141528397	-0.897207	0.000373373
ENSRNOG00000014119	Farsb	9	84324441	84383687	-0.896786	0.000373373
ENSRNOG00000002342	Aldh3a2	10	47525492	47546345	-0.895884	0.000373373
ENSRNOG00000048282	Mpnd	9	11055370	11061611	-0.895261	0.000373373
ENSRNOG00000020585	Tbxa2r	7	11253179	11257977	-0.894946	0.0101812
ENSRNOG00000016279	Zfp865	1	72356879	72361358	-0.894903	0.00277816
ENSRNOG00000013035	Rab33b	2	140541618	140552220	-0.894836	0.000373373
ENSRNOG00000002106	Usp46	14	36687133	36755360	-0.894078	0.000373373
ENSRNOG00000010628	Sec13	4	145686192	145699577	-0.894016	0.000373373
ENSRNOG00000026132	Trdmt1	17	80826845	80860195	-0.893671	0.043779
ENSRNOG00000008095	Onecut1	8	81766040	81793577	-0.892365	0.000373373
ENSRNOG00000006931	Eepd1	8	26652120	26758325	-0.892055	0.000691636
ENSRNOG00000033747	Sp110	9	92593909	92616165	-0.892007	0.000373373
ENSRNOG00000000476	Zbtb22	20	5476345	5479511	-0.890403	0.000373373
ENSRNOG00000014700	Ttc36	8	49106373	49109981	-0.890271	0.000373373
ENSRNOG00000028685	Shf	3	114287717	114307250	-0.888119	0.000373373
ENSRNOG00000006871	Slc25a14	X	135470914	135509221	-0.886925	0.0257051
ENSRNOG00000017893	Baiap3	10	14598013	14613878	-0.886523	0.0296551
ENSRNOG00000019778	Ptrf	10	88860732	88874528	-0.886373	0.000373373
ENSRNOG00000012574	LOC499339	1	245476528	245514252	-0.884628	0.000373373
ENSRNOG00000005433	Shq1	4	133037013	133131953	-0.883877	0.0311224
ENSRNOG00000033176	Zrsr2	X	32304756	32328364	-0.883801	0.00916793
ENSRNOG00000005513	Srsf5	6	104611025	104615302	-0.883738	0.000373373
ENSRNOG00000001518	Itga6	3	58443100	58515124	-0.883153	0.000987069
ENSRNOG00000058393	Taf15	10	70689862	70721892	-0.882434	0.000373373
ENSRNOG00000008314	Orc3	5	50020814	50075454	-0.882193	0.0161036
ENSRNOG00000046479	Chaf1a	9	11001128	11027506	-0.881755	0.0338678
ENSRNOG00000012266	Zcchc17	5	148528724	148577292	-0.881739	0.000373373
ENSRNOG00000054331	Wdpcp	14	106393958	106759505	-0.881298	0.0246188
ENSRNOG00000014521	Armc8	8	107723358	107819050	-0.881005	0.00180417
ENSRNOG00000027368	Ubald1	10	11338305	11343070	-0.880001	0.000691636
ENSRNOG00000033361	Slc39a5	7	2795900	2819299	-0.879174	0.0075034
ENSRNOG00000007127	Bbs5	3	55886694	55907716	-0.878752	0.0118637
ENSRNOG00000017340	Wdr12	9	66851939	66877972	-0.877506	0.000373373
ENSRNOG00000019986	Pot1	4	51888633	51946715	-0.876716	0.00916793
ENSRNOG00000036659	Fn3k	10	110631493	110642260	-0.876236	0.000691636
ENSRNOG00000018874	Phf19	3	13957135	13978224	-0.875656	0.00577705
ENSRNOG00000026316	Wdr43	6	23433531	23473169	-0.875275	0.000373373
ENSRNOG00000002724	Prpsap2	10	48008801	48044344	-0.874682	0.000373373
ENSRNOG00000004733	Wdr25	6	132805793	132932242	-0.874539	0.0115301
ENSRNOG00000021046	Sult2b1	1	101704745	101773508	-0.873923	0.00948302
ENSRNOG00000019734	Mrpl14	9	17687621	17698569	-0.873857	0.000373373
ENSRNOG00000004980	Rangrf	10	55555088	55560422	-0.873691	0.00557453
ENSRNOG00000018184	Tpm1	8	72814739	72842228	-0.872797	0.000373373
ENSRNOG00000011498	Psip1	5	101555693	101588598	-0.872461	0.00154055
ENSRNOG00000009515	Pgm3	8	94225514	94243215	-0.87199	0.000691636
ENSRNOG00000016751	Slc25a28	1	263420060	263431290	-0.871442	0.000373373
ENSRNOG00000001293	Get4	12	17469111	17486157	-0.870818	0.000373373
ENSRNOG00000007433	Cyb561	10	94136994	94147556	-0.870239	0.00879281
ENSRNOG00000016265	Acsl5	1	276240702	276290008	-0.869129	0.000691636
ENSRNOG00000012447	Setd6	19	9762488	9765484	-0.868675	0.00180417
ENSRNOG00000019924	Thop1	7	11501145	11513581	-0.86842	0.000373373
ENSRNOG00000009473	Osbpl7	10	84986327	85004562	-0.867646	0.00476101
ENSRNOG00000009617	Exoc7	10	105242151	105259795	-0.867308	0.00932109
ENSRNOG00000030712	RT1-A2	20	5351604	5421098	-0.867017	0.00557453
ENSRNOG00000025910	Hccs	X	26294065	26303461	-0.866797	0.000373373
ENSRNOG00000003178	Mageh1	X	19243758	19245007	-0.866534	0.00206511
ENSRNOG00000016968	Gramd4	7	126939924	127013486	-0.866482	0.000373373
ENSRNOG00000042374	Tgif2	3	152909188	152924377	-0.866137	0.0321909
ENSRNOG00000025269	Slc25a44	2	187772012	187786712	-0.86464	0.000373373
ENSRNOG00000019384	Med11	10	57057607	57059403	-0.864141	0.000987069
ENSRNOG00000004183	Ccdc59	7	47847821	47934929	-0.863727	0.00598191
ENSRNOG00000010390	Hmbs	8	48667274	48674748	-0.863356	0.000373373
ENSRNOG00000023226	S100a10	2	193892588	193901236	-0.862618	0.000373373
ENSRNOG00000004130	Anapc4	14	60471961	60503803	-0.861738	0.000373373
ENSRNOG00000009884	Lgals1	7	120153183	120156289	-0.860796	0.00678033
ENSRNOG00000047198	Tatdn1	7	98782177	98804499	-0.859681	0.00390667
ENSRNOG00000004300	Gtf2a1	6	115320466	115352681	-0.85961	0.00127002
ENSRNOG00000003264	Nat9	10	103732186	103736973	-0.859529	0.000373373
ENSRNOG00000010178	Cgrrf1	15	23619122	23639628	-0.858594	0.000373373
ENSRNOG00000006759	Ankrd24	7	10917366	10936415	-0.858572	0.00253924
ENSRNOG00000014783	Athl1	1	213737787	213742637	-0.85786	0.0242237
ENSRNOG00000004001	Osgepl1	9	53084044	53097979	-0.857232	0.0220647
ENSRNOG00000011189	Acy1	8	115134764	115140080	-0.856958	0.000373373
ENSRNOG00000009382	Mettl8	3	57570298	57646610	-0.856822	0.00557453
ENSRNOG00000007849	Zmat5	14	84953785	84978255	-0.856537	0.00557453
ENSRNOG00000011639	Mrpl47	2	119112512	119139451	-0.855718	0.0126247
ENSRNOG00000045860	U2af1	20	10396620	10407554	-0.85492	0.000373373
ENSRNOG00000016497	Bloc1s5	17	26808329	26833247	-0.853788	0.000373373
ENSRNOG00000061146	Gar1	2	235250453	235257731	-0.853263	0.000691636
ENSRNOG00000028185	Tstd3	5	35892736	35902262	-0.852531	0.000691636
ENSRNOG00000006341	Saysd1	15	4658245	4663694	-0.852097	0.00577705
ENSRNOG00000017414	Irf7	1	214215991	214252456	-0.851528	0.0167374
ENSRNOG00000015192	Mrps5	3	120165912	120182536	-0.850669	0.000373373
ENSRNOG00000012213	Nthl1	10	13996644	14002910	-0.850553	0.000373373
ENSRNOG00000012427	Veph1	2	157869391	158156444	-0.850039	0.0171809
ENSRNOG00000003596	Itgb1bp2	X	71342774	71347619	-0.849461	0.0419694
ENSRNOG00000049873	Ap1s3	9	85387064	85445939	-0.849412	0.0301348
ENSRNOG00000020467	Nrep	18	26185258	26211445	-0.849128	0.0171809
ENSRNOG00000005468	Rbm28	4	56398768	56438465	-0.848836	0.00206511
ENSRNOG00000047287	Nucks1	13	48679773	48705575	-0.848617	0.00517454
ENSRNOG00000016949	Slc25a33	5	166701464	166726794	-0.847145	0.00253924
ENSRNOG00000010409	Nol6	5	57445343	57455018	-0.846387	0.00253924
ENSRNOG00000001033	Nufip1	15	58153274	58201970	-0.846154	0.0285607
ENSRNOG00000000201	Gsta5	8	85553733	85565179	-0.846067	0.000373373
ENSRNOG00000012475	Prr5	7	125576326	125613114	-0.845954	0.000691636
ENSRNOG00000000501	Zfp523	20	7762326	7786049	-0.845677	0.000373373
ENSRNOG00000020925	Ccdc86	1	226996236	227002139	-0.845502	0.00325029
ENSRNOG00000012944	Casp9	5	160355832	160373778	-0.845013	0.00301722
ENSRNOG00000018379	Zfp688	1	198866136	198869009	-0.844728	0.0297582
ENSRNOG00000006859	Insig1	4	342301	350515	-0.844279	0.000373373
ENSRNOG00000009063	Dnajc15	15	59990130	60056710	-0.843686	0.000373373
ENSRNOG00000007285	Tp53rk	3	163552165	163555596	-0.843545	0.0236232
ENSRNOG00000020083	Scly	9	98438438	98459080	-0.843067	0.000373373
ENSRNOG00000017012	Coq7	1	188176048	188190894	-0.842469	0.000373373
ENSRNOG00000031263	Haao	6	7045151	7058314	-0.841875	0.000373373
ENSRNOG00000036571	Ces2c	1	282638016	282702424	-0.840757	0.00790064
ENSRNOG00000003616	Grem2	13	92894430	92988137	-0.839738	0.0196151
ENSRNOG00000007128	Nop56	3	122803771	122808558	-0.839292	0.000373373
ENSRNOG00000009667	Mlst8	10	13839249	13845001	-0.838981	0.000691636
ENSRNOG00000002044	Gtpbp8	11	60907014	60916842	-0.838675	0.0242237
ENSRNOG00000012664	Polr1e	5	60572557	60588243	-0.838652	0.0043411
ENSRNOG00000014060	Mras	8	107629027	107681512	-0.838216	0.0210172
ENSRNOG00000016226	Rpp40	17	29638676	29647763	-0.83681	0.00253924
ENSRNOG00000049772	Gemin7	1	80473965	80483487	-0.83609	0.00253924
ENSRNOG00000018556	Tomm40	1	80618153	80630038	-0.835994	0.000691636
ENSRNOG00000014829	Prmt3	1	105113594	105200470	-0.835345	0.00230687
ENSRNOG00000036699	RGD1306926	10	109533486	109551362	-0.835097	0.0082757
ENSRNOG00000057814	Nsdhl	X	152933068	152964390	-0.83463	0.000373373
ENSRNOG00000011081	Serpina7	X	110226571	110232179	-0.83439	0.00180417
ENSRNOG00000003121	Rtn4rl1	10	62035737	62109110	-0.833589	0.00496951
ENSRNOG00000018704	Nolc1	1	265829107	265839818	-0.833341	0.000373373
ENSRNOG00000006740	Gatsl3	14	84447884	84452367	-0.832518	0.046517
ENSRNOG00000018590	Drg1	14	83460539	83476568	-0.830913	0.000373373
ENSRNOG00000048275	LOC100911028	1	213577121	213580542	-0.830832	0.000373373
ENSRNOG00000003772	Csrp2	7	53630620	53649310	-0.830409	0.000373373
ENSRNOG00000046181	Anks4b	1	189940290	189942112	-0.829583	0.000373373
ENSRNOG00000002540	Rhoh	14	43961755	43992587	-0.8292	0.026271
ENSRNOG00000016678	Angptl2	3	12178852	12415073	-0.827386	0.0075034
ENSRNOG00000020793	Ruvbl2	1	101413765	101426852	-0.827282	0.000987069
ENSRNOG00000001357	Mblac1	12	19335840	19337102	-0.82713	0.00771517
ENSRNOG00000051461	AABR07043829.2	19	42964585	42972101	-0.826379	0.00808096
ENSRNOG00000034139	Lyc2	7	60316044	60323609	-0.825388	0.0216608
ENSRNOG00000059921	AABR07013746.1	2	254227522	254250415	-0.824915	0.0123294
ENSRNOG00000017780	Akr7a2	5	157759415	157768471	-0.824671	0.000373373
ENSRNOG00000025310	Pop7	12	22259712	22260754	-0.82453	0.00127002
ENSRNOG00000020918	Ccnd1	1	218090749	218100325	-0.824514	0.000373373
ENSRNOG00000015218	Nsmce1	1	196857460	196884302	-0.824395	0.000373373
ENSRNOG00000019900	Slc35b2	9	17823399	17827032	-0.824342	0.000691636
ENSRNOG00000011276	Tmem254	16	3817401	3821270	-0.823533	0.000987069
ENSRNOG00000017753	Ercc2	1	80293565	80315533	-0.823417	0.00127002
ENSRNOG00000014530	Nav2	1	104576588	104941552	-0.822825	0.000373373
ENSRNOG00000000866	Rbmx	X	159884884	159891326	-0.822419	0.00230687
ENSRNOG00000042878	Wdr74	1	224933528	224938662	-0.821401	0.000373373
ENSRNOG00000001963	Mx2	11	38035449	38059950	-0.821022	0.000373373
ENSRNOG00000037627	Trappc1	10	55924937	55926783	-0.820989	0.000691636
ENSRNOG00000001884	RGD1565297	11	86890584	86898818	-0.820166	0.000373373
ENSRNOG00000020948	Pth1r	8	118988052	119012671	-0.820018	0.000373373
ENSRNOG00000008781	RGD1310769	6	109683252	109692218	-0.819677	0.000373373
ENSRNOG00000031022	LOC100912182	18	1504177	1505570	-0.819117	0.000373373
ENSRNOG00000037443	Pgam5	12	52467449	52474511	-0.818934	0.000373373
ENSRNOG00000012392	Dnajc2	4	9882903	9908689	-0.81855	0.000373373
ENSRNOG00000000878	Slc44a4	20	4593388	4609631	-0.818467	0.0201981
ENSRNOG00000019267	Dkk4	16	74260550	74264142	-0.818176	0.0245074
ENSRNOG00000045629	Xrcc6bp1	7	70183624	70198655	-0.817142	0.00154055
ENSRNOG00000032803	LOC100361811	X	10430846	10431400	-0.817062	0.000373373
ENSRNOG00000021682	Dcakd	10	91095544	91122018	-0.816983	0.00154055
ENSRNOG00000029529	LOC102551435	11	83977663	83985385	-0.816677	0.00390667
ENSRNOG00000006622	Cry1	7	24534614	24634097	-0.816652	0.00277816
ENSRNOG00000002693	Nme1	10	81657152	81666523	-0.816323	0.000373373
ENSRNOG00000002449	Maged2	5	33097653	33507467	-0.816288	0.00230687
ENSRNOG00000013304	Arg1	1	21525420	21537863	-0.814961	0.000373373
ENSRNOG00000013737	Bcar3	2	226563049	226679438	-0.814638	0.000373373
ENSRNOG00000046794	Khdrbs1	5	147927151	147953093	-0.813859	0.000373373
ENSRNOG00000012375	Inpp1	9	53546017	53574690	-0.813471	0.00714984
ENSRNOG00000014093	Tom1	19	14392422	14426491	-0.811695	0.000373373
ENSRNOG00000055562	Dkc1	X	155844856	155862475	-0.811163	0.000373373
ENSRNOG00000021424	Cd300lf	10	103670027	103687425	-0.810699	0.000373373
ENSRNOG00000004320	Tgm4	8	132120451	132157485	-0.810581	0.0365673
ENSRNOG00000004727	Nup37	7	28654706	28743326	-0.81048	0.00577705
ENSRNOG00000008564	Tmem222	5	151461962	151473750	-0.810431	0.000691636
ENSRNOG00000020175	Rnf121	1	167095961	167165265	-0.810034	0.000691636
ENSRNOG00000057817	AABR07054405.1	3	152552821	152619722	-0.809927	0.00517454
ENSRNOG00000001088	Rfc3	12	1460537	1471357	-0.809809	0.00678033
ENSRNOG00000009351	Srp68	10	105123326	105237611	-0.809226	0.000373373
ENSRNOG00000026748	Dennd2a	4	67242270	67301102	-0.808738	0.000373373
ENSRNOG00000006467	Eif2b2	6	109043879	109051253	-0.806698	0.000691636
ENSRNOG00000003442	Adora1	13	51042247	51076852	-0.806273	0.00771517
ENSRNOG00000016560	RGD1306058	17	15845930	15858771	-0.805548	0.0151197
ENSRNOG00000013636	Ppil3	9	65315409	65329066	-0.805185	0.00496951
ENSRNOG00000019772	Dnpep	9	82505529	82514399	-0.804989	0.000373373
ENSRNOG00000046227	Tprg1l	5	171456301	171459488	-0.804633	0.000373373
ENSRNOG00000014665	Dhdds	5	152199583	152227677	-0.80374	0.000373373
ENSRNOG00000030245	Tango2	11	86797556	86840573	-0.802263	0.00347594
ENSRNOG00000007053	Med7	10	31532249	31536405	-0.802145	0.0053622
ENSRNOG00000021442	Hddc2	1	28579989	28600586	-0.801599	0.00948302
ENSRNOG00000008456	Thoc5	14	85142278	85171726	-0.800978	0.000373373
ENSRNOG00000029875	Mrpl41	3	2181044	2181962	-0.80081	0.000373373
ENSRNOG00000014310	Tmtc4	15	109339563	109394927	-0.800794	0.00206511
ENSRNOG00000014588	Dbr1	8	107826423	107838339	-0.800677	0.00476101
ENSRNOG00000020269	Sugp2	16	20910176	20939545	-0.800241	0.0121754
ENSRNOG00000007267	Mnat1	6	96007804	96241096	-0.800156	0.0258587
ENSRNOG00000000257	Smpd3	19	38237964	38321528	-0.79976	0.000987069
ENSRNOG00000000177	Ppap2c	7	13062195	13070280	-0.799752	0.000373373
ENSRNOG00000043503	Ehd1	1	221644866	221667239	-0.799672	0.000373373
ENSRNOG00000020246	Myl9	3	152857591	152863960	-0.79943	0.000373373
ENSRNOG00000052477	Tbrg4	14	86877626	86885584	-0.799367	0.000373373
ENSRNOG00000002948	Abcc3	10	82047862	82117109	-0.799212	0.00695342
ENSRNOG00000017962	Serpinb6	17	32190800	32209590	-0.798929	0.00154055
ENSRNOG00000006652	Ddx1	6	38422887	38453797	-0.798866	0.000987069
ENSRNOG00000050210	RT1-CE10	20	154073	157861	-0.798276	0.0140331
ENSRNOG00000007478	Cry2	3	81314148	81344110	-0.798174	0.000373373
ENSRNOG00000012928	Prmt10	19	34070631	34105610	-0.797657	0.00301722
ENSRNOG00000018168	Klc4	9	16647597	16661464	-0.79697	0.000373373
ENSRNOG00000030862	Atp6v1h	5	14262348	14367898	-0.796939	0.000373373
ENSRNOG00000016448	Eef2k	1	190780235	190842324	-0.7969	0.000373373
ENSRNOG00000042962	Pdss2	20	47966582	48192743	-0.795977	0.000373373
ENSRNOG00000003682	Hook2	19	26106837	26119352	-0.794837	0.00206511
ENSRNOG00000024312	Xkr8	5	150918602	150949931	-0.794767	0.00127002
ENSRNOG00000056098	Tfpt	1	64162671	64172470	-0.793422	0.00916793
ENSRNOG00000047493	Slco1a4	4	175969548	176026163	-0.793408	0.000373373
ENSRNOG00000020605	Pstk	1	201950143	201981250	-0.792566	0.0123294
ENSRNOG00000001959	Mx1	11	37891155	37914983	-0.79256	0.00517454
ENSRNOG00000060063	Naa10	X	156863753	156868950	-0.792481	0.000373373
ENSRNOG00000021179	Naa40	1	222478020	222495382	-0.791975	0.0174847
ENSRNOG00000012641	Sfr1	1	267483144	267509350	-0.790902	0.000691636
ENSRNOG00000003835	Slc43a2	10	63677395	63719283	-0.790727	0.00577705
ENSRNOG00000019990	RGD1566239	16	20672373	20674846	-0.789646	0.000691636
ENSRNOG00000015558	Zfp512b	3	177078708	177089199	-0.789617	0.00127002
ENSRNOG00000014251	Capn5	1	163073123	163129641	-0.788683	0.0103504
ENSRNOG00000026136	Tnfaip8	18	44716225	44779914	-0.788577	0.0108576
ENSRNOG00000029152	Tmem69	5	135394015	135397591	-0.788374	0.00127002
ENSRNOG00000059702	Tex9	8	79083521	79119720	-0.788104	0.0043411
ENSRNOG00000016980	Qprt	1	198544261	198559568	-0.787518	0.000373373
ENSRNOG00000006989	Vamp2	10	55675574	55679450	-0.787486	0.000373373
ENSRNOG00000023187	RGD1565685	X	11084316	11105544	-0.787352	0.0075034
ENSRNOG00000024468	Traf3ip1	9	98621505	98656901	-0.786889	0.0401968
ENSRNOG00000048226	Hmgn1	11	39482407	39488326	-0.786419	0.000373373
ENSRNOG00000014171	Tnfsf13	10	56286886	56289952	-0.785391	0.0199333
ENSRNOG00000054049	Prelid2	18	36194777	36285444	-0.785129	0.000987069
ENSRNOG00000011503	Shb	5	60971256	61077627	-0.784695	0.000691636
ENSRNOG00000061587	Metap1d	3	58084605	58162675	-0.784528	0.00455919
ENSRNOG00000011821	S100a4	2	189997128	189999604	-0.78451	0.0373426
ENSRNOG00000042496	Cyp4f17	7	14529481	14574361	-0.784116	0.000691636
ENSRNOG00000050016	Gtf3a	12	9846397	9864791	-0.783742	0.0043411
ENSRNOG00000024309	Cox6b1	1	89075974	89084859	-0.783729	0.000373373
ENSRNOG00000008086	Dpf3	6	106721348	106971250	-0.783458	0.0380908
ENSRNOG00000012692	Riok2	1	59129950	59146776	-0.783226	0.00347594
ENSRNOG00000018042	Mrpl48	1	165563787	165606375	-0.781209	0.000691636
ENSRNOG00000006460	Amdhd2	10	13528412	13536899	-0.780957	0.00127002
ENSRNOG00000011825	Ndufb3	9	65478495	65488702	-0.780645	0.000373373
ENSRNOG00000019819	Dus2	19	37990373	38033590	-0.780459	0.00277816
ENSRNOG00000027990	Crip1	6	137959170	137967042	-0.780105	0.00230687
ENSRNOG00000055096	AABR07002768.1	1	83816568	83819689	-0.778308	0.00455919
ENSRNOG00000000804	Mrps18b	20	3344869	3350927	-0.778114	0.000373373
ENSRNOG00000011541	Cygb	10	105618325	105628091	-0.777564	0.00325029
ENSRNOG00000006541	Nup107	7	60781728	60825242	-0.777027	0.0299893
ENSRNOG00000053450	Myadm	1	64438471	64446818	-0.77699	0.000691636
ENSRNOG00000028629	Akt1	6	137218375	137236258	-0.776719	0.000373373
ENSRNOG00000013872	P2ry14	2	149213133	149494311	-0.776635	0.0389849
ENSRNOG00000017729	Psmg2	18	63394899	63409600	-0.775977	0.000987069
ENSRNOG00000014565	Lcmt1	1	193335644	193391638	-0.775574	0.00127002
ENSRNOG00000037327	F8a1	1	147021435	147022950	-0.775543	0.000373373
ENSRNOG00000051771	AABR07006894.1	1	263002285	263013858	-0.77549	0.0328793
ENSRNOG00000036719	Samd10	3	177091456	177095597	-0.775109	0.0357189
ENSRNOG00000012709	Bag2	9	38456467	38467118	-0.774999	0.0140331
ENSRNOG00000018860	Mtg1	1	212606776	212619493	-0.774655	0.000373373
ENSRNOG00000007371	Rbmx2	X	135550859	135559060	-0.773976	0.0132329
ENSRNOG00000021139	Esrra	1	222167926	222178725	-0.773972	0.0473562
ENSRNOG00000019723	Rbm12	3	151641094	151658417	-0.773748	0.0276323
ENSRNOG00000022368	Ddx49	16	20873641	20881439	-0.773466	0.000691636
ENSRNOG00000021131	Fam63a	2	196462553	196470130	-0.771782	0.000373373
ENSRNOG00000024577	Gamt	7	12314847	12317998	-0.771561	0.000373373
ENSRNOG00000042253	Ecd	15	4400990	4431277	-0.771397	0.00496951
ENSRNOG00000033220	Oas1k	12	41227824	41307352	-0.771165	0.0146805
ENSRNOG00000020676	Ppp1r14a	1	87224676	87232848	-0.770849	0.000691636
ENSRNOG00000016754	Bcs1l	9	81868264	81872197	-0.770589	0.000373373
ENSRNOG00000009296	Snapc1	6	96871624	96893444	-0.770336	0.00678033
ENSRNOG00000014155	Spg20	2	144522071	144548917	-0.769379	0.000373373
ENSRNOG00000038102	Elmod3	4	100422251	100465112	-0.769002	0.0151197
ENSRNOG00000023989	Actr5	3	155119041	155131829	-0.768876	0.0075034
ENSRNOG00000019791	Sipa1l2	19	58236213	58399816	-0.767985	0.0132329
ENSRNOG00000022623	Ttll12	7	124472757	124491004	-0.767097	0.0115301
ENSRNOG00000019020	Bbs2	19	11386023	11421498	-0.766795	0.0211551
ENSRNOG00000018237	Gstp1	1	219291678	219294147	-0.766512	0.000373373
ENSRNOG00000031171	Wdr46	20	5447828	5457367	-0.765472	0.0215454
ENSRNOG00000012724	RGD1559786	5	127489417	127497293	-0.764589	0.000987069
ENSRNOG00000043345	Rnf168	11	71721249	71743421	-0.764143	0.0119984
ENSRNOG00000010523	Naa20	3	140106765	140125220	-0.763631	0.000987069
ENSRNOG00000055647	Rbfa	18	76704219	76714486	-0.763607	0.000373373
ENSRNOG00000013223	Fah	1	146713675	146736261	-0.763351	0.000691636
ENSRNOG00000020902	G6pc3	10	90134192	90138425	-0.76316	0.00637635
ENSRNOG00000009958	LOC100151767	8	55037749	55050194	-0.762655	0.00325029
ENSRNOG00000021175	Otub1	1	222451673	222459952	-0.762488	0.000373373
ENSRNOG00000020088	Klhl26	16	20704806	20729882	-0.762103	0.0106726
ENSRNOG00000000799	Abcf1	20	3309898	3322825	-0.761857	0.000373373
ENSRNOG00000013795	Asb7	1	127554784	127599257	-0.761602	0.0278826
ENSRNOG00000018593	Txndc9	9	44647706	44657779	-0.760798	0.000691636
ENSRNOG00000010732	RGD1561590	15	38069319	38073622	-0.760259	0.000373373
ENSRNOG00000059883	AABR07052758.1	3	74226406	74229066	-0.759592	0.00325029
ENSRNOG00000005482	Sap30bp	10	104483041	104515684	-0.759493	0.000691636
ENSRNOG00000017219	Vac14	19	40927006	41029206	-0.758319	0.000691636
ENSRNOG00000003338	Pmp22	10	49538587	49568583	-0.757732	0.0281481
ENSRNOG00000010731	Gpm6a	16	39367690	39476202	-0.757655	0.0053622
ENSRNOG00000029866	Dennd6b	7	130164674	130176696	-0.757437	0.00277816
ENSRNOG00000014365	Gne	5	59512871	59553416	-0.757405	0.000691636
ENSRNOG00000029238	Fam203a	7	117434418	117437205	-0.756525	0.00253924
ENSRNOG00000014969	Lzts2	1	264768104	264794938	-0.7565	0.0053622
ENSRNOG00000004553	Cox20	13	96219852	96224023	-0.755135	0.000373373
ENSRNOG00000000258	Prmt7	19	38189604	38237308	-0.754945	0.00390667
ENSRNOG00000015187	Acot8	3	161252722	161287667	-0.754914	0.00301722
ENSRNOG00000016342	Atg10	2	19853545	20152884	-0.754346	0.0158206
ENSRNOG00000009163	Fam133b	4	27730050	27755103	-0.754252	0.0129242
ENSRNOG00000000763	RT1-M3-1	20	1814660	1818800	-0.753909	0.0482262
ENSRNOG00000058609	Palmd	2	220481615	220535751	-0.753412	0.000373373
ENSRNOG00000016193	RGD1562114	7	12398199	12399910	-0.753122	0.00496951
ENSRNOG00000004000	Tefm	10	67475967	67479077	-0.753043	0.0115301
ENSRNOG00000012046	Prmt5	15	33156491	33165895	-0.752984	0.00230687
ENSRNOG00000006727	Dtd2	6	72780542	72786830	-0.75292	0.00154055
ENSRNOG00000008566	Mrpl15	5	14609673	14620965	-0.75226	0.000373373
ENSRNOG00000023403	Gtpbp3	16	19896985	19902245	-0.752128	0.0187189
ENSRNOG00000059753	Gys2	4	176629799	176679815	-0.751486	0.000691636
ENSRNOG00000003116	Dph1	10	62017346	62032400	-0.750847	0.0214024
ENSRNOG00000026605	Ifi27l2b	6	127336304	127337791	-0.750245	0.00206511
ENSRNOG00000007629	Sf3a3	5	142702684	142722341	-0.750011	0.00127002
ENSRNOG00000022845	Cep70	8	107495365	107548269	-0.749901	0.0412434
ENSRNOG00000020643	Bub3	1	203524425	203557337	-0.749599	0.000987069
ENSRNOG00000033809	Mlh1	8	119486690	119523964	-0.749397	0.0082757
ENSRNOG00000010369	Dhx29	2	44787001	44837831	-0.748409	0.00347594
ENSRNOG00000004577	Fez2	6	963906	1004001	-0.748404	0.000987069
ENSRNOG00000025711	LOC499770	3	8741765	8751324	-0.747488	0.0151197
ENSRNOG00000011618	Mmaa	19	32308235	32325927	-0.74722	0.00180417
ENSRNOG00000020383	Dapk3	7	11392436	11400805	-0.745945	0.000691636
ENSRNOG00000018564	Nup93	19	11159773	11263980	-0.745746	0.0162602
ENSRNOG00000025034	RGD1304567	5	171242896	171247346	-0.745407	0.000373373
ENSRNOG00000019552	Lsm7	7	11724961	11727388	-0.745388	0.000987069
ENSRNOG00000021233	Itpa	3	123209607	123221269	-0.744532	0.000691636
ENSRNOG00000032780	Ict1	10	103956018	103962515	-0.743531	0.000373373
ENSRNOG00000009878	Crtap	8	122382616	122402197	-0.742616	0.00230687
ENSRNOG00000050318	Fsd1	9	11064604	11080155	-0.742539	0.048334
ENSRNOG00000019496	Stat5a	10	88764731	88789057	-0.742325	0.00517454
ENSRNOG00000006655	Plrg1	2	182040317	182056673	-0.741697	0.00154055
ENSRNOG00000032908	Acaa1a	8	128027957	128036236	-0.74111	0.000987069
ENSRNOG00000052305	Cnot10	8	122634684	122679720	-0.741082	0.00455919
ENSRNOG00000017463	Bloc1s3	1	80415685	80416273	-0.740886	0.0053622
ENSRNOG00000025701	Nifk	13	34267470	34277274	-0.740344	0.000987069
ENSRNOG00000054775	Fkbp11	7	140398198	140437467	-0.739942	0.0103504
ENSRNOG00000048747	Cdk5rap3	10	84780607	84789832	-0.739689	0.000691636
ENSRNOG00000004014	Chmp6	10	109073677	109079348	-0.739399	0.00253924
ENSRNOG00000006050	Med19	3	72073430	72091150	-0.73855	0.0191818
ENSRNOG00000000595	Traf3ip2	20	44680448	44722872	-0.738312	0.0130721
ENSRNOG00000055648	Haus7	X	157353576	157372809	-0.738065	0.0121754
ENSRNOG00000000831	Gtf2h4	20	3582741	3588375	-0.737822	0.00206511
ENSRNOG00000020379	Cog8	19	39246624	39257451	-0.737458	0.00154055
ENSRNOG00000005413	Creb3l1	3	80892434	80933283	-0.737137	0.00154055
ENSRNOG00000006870	Mtdh	7	72772439	72827908	-0.737111	0.00127002
ENSRNOG00000014526	Cars2	16	83288663	83325699	-0.736605	0.000691636
ENSRNOG00000004864	Prpf40a	3	38682145	38741113	-0.736438	0.00206511
ENSRNOG00000018410	Nfu1	4	118814283	118834955	-0.736096	0.00154055
ENSRNOG00000003400	Fmo4	13	80685324	80703615	-0.735731	0.00948302
ENSRNOG00000021098	Rasgrp2	1	221773253	221788765	-0.735238	0.00808096
ENSRNOG00000060693	AC118147.2	1	88131553	88162583	-0.734857	0.037219
ENSRNOG00000018505	Cidea	18	63098143	63108051	-0.734676	0.0193331
ENSRNOG00000049970	RGD1566085	20	10889572	10912769	-0.733234	0.0430812
ENSRNOG00000008336	Tnfrsf11b	7	93798544	93826665	-0.733009	0.0208921
ENSRNOG00000027040	Ggact	15	109307903	109316953	-0.731585	0.00154055
ENSRNOG00000020178	Cope	16	20863128	20873436	-0.731514	0.000373373
ENSRNOG00000020799	LOC100911822	1	88686730	88688258	-0.73138	0.00412508
ENSRNOG00000048989	Larp7	2	231867134	231881939	-0.73067	0.000373373
ENSRNOG00000011226	Timm8a1	X	105352401	105355716	-0.729342	0.00496951
ENSRNOG00000002757	Tada2a	10	71393691	71441389	-0.728388	0.0115301
ENSRNOG00000011875	Slc2a2	2	114413409	114445395	-0.72805	0.000987069
ENSRNOG00000043377	Fdps	2	188392857	188413219	-0.727887	0.00277816
ENSRNOG00000014575	Rtcd1	2	219537205	219558675	-0.727552	0.00127002
ENSRNOG00000051151	Gmps	2	154555870	154590662	-0.727389	0.00390667
ENSRNOG00000016465	Trmu	7	126756150	126772749	-0.72665	0.0127659
ENSRNOG00000004484	LOC100910472	7	118502675	118504097	-0.726633	0.00390667
ENSRNOG00000028941	Zbed3	2	25041184	25052127	-0.725816	0.00154055
ENSRNOG00000015236	Mybbp1a	10	59000396	59049482	-0.7256	0.0139057
ENSRNOG00000029510	Plxnb1	8	117836700	117856689	-0.725547	0.0424802
ENSRNOG00000025430	Ddx18	13	37522560	37536066	-0.724821	0.00154055
ENSRNOG00000048580	Trip6	12	22451595	22456003	-0.72423	0.00180417
ENSRNOG00000007604	Igsf8	13	90692665	90700789	-0.723925	0.0245074
ENSRNOG00000038202	Calml4	8	67753278	67765358	-0.723767	0.0197776
ENSRNOG00000007660	Fntb	6	99883958	99966988	-0.722314	0.0247521
ENSRNOG00000011931	Smarca2	1	244615820	244782706	-0.721141	0.00390667
ENSRNOG00000028585	Tceal8	X	106713319	106715391	-0.720986	0.00180417
ENSRNOG00000047052	Clpp	9	10048885	10054359	-0.720709	0.000691636
ENSRNOG00000001828	Stk38l	4	181027211	181089740	-0.720496	0.0075034
ENSRNOG00000018059	Ihh	9	82208222	82214440	-0.720374	0.0170337
ENSRNOG00000006916	Sardh	3	5737199	5802129	-0.720182	0.00127002
ENSRNOG00000004996	Zcrb1	7	134588902	134602239	-0.72015	0.00412508
ENSRNOG00000020721	Nme6	8	117920943	117928195	-0.71926	0.00637635
ENSRNOG00000009849	N6amt2	15	37813114	37831031	-0.71852	0.0118637
ENSRNOG00000003815	Slc25a11	10	57265703	57268081	-0.718484	0.000987069
ENSRNOG00000015538	Abcd2	7	132294561	132343169	-0.717788	0.049585
ENSRNOG00000059406	Ier5	13	72742210	72744303	-0.717762	0.00476101
ENSRNOG00000016182	Tgfa	4	117962318	118046344	-0.716299	0.0236232
ENSRNOG00000050040	Akr1c13	17	69634889	69647765	-0.716094	0.00695342
ENSRNOG00000013895	Npdc1	3	2625014	2630670	-0.716038	0.00695342
ENSRNOG00000054511	AABR07035309.1	12	10130014	10137164	-0.715898	0.0343461
ENSRNOG00000057851	AABR07021501.1	13	75059926	75066823	-0.715856	0.0325971
ENSRNOG00000002671	Nme2	10	81648215	81653717	-0.715599	0.00127002
ENSRNOG00000012853	Tk2	19	917202	939221	-0.715485	0.00325029
ENSRNOG00000050205	Afmid	10	106828980	106844314	-0.714575	0.000691636
ENSRNOG00000042916	Rwdd1	20	27535323	27552349	-0.713887	0.00127002
ENSRNOG00000008802	Dnajc11	5	169109906	169154061	-0.71235	0.00127002
ENSRNOG00000012236	Hddc3	1	142136451	142138737	-0.712151	0.00127002
ENSRNOG00000033057	Gapdh-ps2	16	25773601	25774845	-0.712038	0.0162602
ENSRNOG00000016653	LOC100912512	9	94569285	94601852	-0.711585	0.000691636
ENSRNOG00000010580	Acot7	5	169357516	169450219	-0.711206	0.000691636
ENSRNOG00000058007	Nde1	10	860520	896938	-0.711015	0.00790064
ENSRNOG00000011997	AABR07008940.1	2	80269586	80293181	-0.710979	0.0443024
ENSRNOG00000011984	Cxcl14	17	9109730	9117750	-0.71093	0.00180417
ENSRNOG00000042179	Cfap20	19	10024946	10038784	-0.710823	0.00154055
ENSRNOG00000020035	Cyp17a1	1	266422131	266428239	-0.710741	0.00790064
ENSRNOG00000019150	Polb	16	74237000	74260271	-0.709712	0.0207464
ENSRNOG00000017516	Bcl9	2	199334663	199354793	-0.708771	0.0319616
ENSRNOG00000007766	Pqbp1	X	15348137	15453130	-0.707669	0.0036976
ENSRNOG00000037247	Rras	1	101012821	101016720	-0.707629	0.000373373
ENSRNOG00000012778	Magoh	5	127480484	127487603	-0.707233	0.0043411
ENSRNOG00000016371	Slc18b1	1	22705915	22748422	-0.706962	0.00771517
ENSRNOG00000043171	Hdhd2	18	73226629	73278337	-0.706351	0.0098237
ENSRNOG00000033575	Emid1	14	85357221	85398532	-0.705402	0.0396542
ENSRNOG00000020456	Nucb2	1	185104655	185143272	-0.705293	0.000987069
ENSRNOG00000019528	Plekhg6	4	157878181	157894448	-0.704722	0.0219306
ENSRNOG00000017295	Sh3glb2	3	8909235	8924032	-0.704661	0.00301722
ENSRNOG00000015780	Rcn2	8	60709850	60726936	-0.703394	0.0124687
ENSRNOG00000001389	Irs3	12	22122952	22125091	-0.703238	0.00695342
ENSRNOG00000012684	Bloc1s2	1	263913853	263920962	-0.702272	0.00808096
ENSRNOG00000010028	Polr3d	15	52129470	52134140	-0.701532	0.00180417
ENSRNOG00000050360	Urad	12	9446939	9455673	-0.701359	0.00230687
ENSRNOG00000018207	Dynlt1	1	47206894	47213749	-0.70063	0.0200757
ENSRNOG00000007874	Tamm41	4	146922084	146954159	-0.700577	0.00879281
ENSRNOG00000025512	Mettl17	15	28287023	28293864	-0.700292	0.0129242
ENSRNOG00000008572	Ppcs	5	138466292	138505556	-0.700104	0.00180417
ENSRNOG00000014946	Thumpd1	1	189457582	189460844	-0.699336	0.00230687
ENSRNOG00000010133	Bpgm	4	61912209	61940696	-0.699249	0.00277816
ENSRNOG00000020117	Brms1	1	220325351	220334615	-0.698452	0.00230687
ENSRNOG00000017839	Ercc1	1	80256972	80271001	-0.698174	0.0219306
ENSRNOG00000054871	AABR07024058.3	KL568414.1	83508	113951	-0.697472	0.0075034
ENSRNOG00000004500	Myc	7	102586312	102591237	-0.697389	0.00637635
ENSRNOG00000012480	Pxylp1	8	104724742	104790639	-0.696323	0.00496951
ENSRNOG00000018848	Eif1b	8	129158102	129160757	-0.696051	0.00127002
ENSRNOG00000020357	Msto1	2	188139729	188216482	-0.694813	0.0360668
ENSRNOG00000007512	Srp14	3	110159707	110249627	-0.694465	0.00557453
ENSRNOG00000013982	Hsd17b2	19	50246401	50317891	-0.694419	0.0036976
ENSRNOG00000039815	Zfp512	6	26284747	26314844	-0.694413	0.00965782
ENSRNOG00000022540	Trex1	8	117796127	117797427	-0.694408	0.00695342
ENSRNOG00000014618	Med31	10	58780596	58784374	-0.694382	0.00517454
ENSRNOG00000003864	Gipc1	19	24786627	24798233	-0.694143	0.0036976
ENSRNOG00000000185	Mpst	7	119626636	119631425	-0.694024	0.00127002
ENSRNOG00000019758	Ipo13	5	136728739	136748980	-0.693009	0.00325029
ENSRNOG00000056647	Ascc1	20	29558688	29648893	-0.692995	0.00206511
ENSRNOG00000031367	Hprt1	X	158623239	158655198	-0.692709	0.00230687
ENSRNOG00000016723	Phpt1	3	2796996	2798470	-0.692537	0.000987069
ENSRNOG00000018824	Slc7a5	19	54693958	54722563	-0.691878	0.00206511
ENSRNOG00000016360	Gps2	10	56524467	56526987	-0.691418	0.00412508
ENSRNOG00000048843	Tsfm	7	70311949	70319346	-0.690473	0.0082757
ENSRNOG00000001331	Rnf34	12	39164289	39185168	-0.689821	0.0375894
ENSRNOG00000038001	Slc25a1	11	87204174	87207264	-0.688721	0.00154055
ENSRNOG00000012954	Eefsec	4	120194334	120390187	-0.68835	0.00277816
ENSRNOG00000001469	Eln	12	24978482	25021863	-0.688285	0.00695342
ENSRNOG00000013429	Tbl3	10	14066947	14072230	-0.688134	0.00230687
ENSRNOG00000047045	Sdhaf1	1	88779477	88780425	-0.686979	0.00277816
ENSRNOG00000026691	Coq4	3	8349184	8357871	-0.686769	0.042364
ENSRNOG00000014571	Dbndd2	3	160935708	160938467	-0.685211	0.0113617
ENSRNOG00000043328	Chmp2a	1	65541321	65543707	-0.684788	0.00230687
ENSRNOG00000057569	Ahnak	1	225184938	225215015	-0.68439	0.00557453
ENSRNOG00000009575	Ubiad1	5	165247132	165259224	-0.683704	0.00916793
ENSRNOG00000058039	Acta2	1	252537614	252550394	-0.683381	0.0360668
ENSRNOG00000001194	Rrp1b	20	10844265	10869821	-0.683275	0.0212925
ENSRNOG00000025317	Gpatch11	6	1410506	1423041	-0.682881	0.00637635
ENSRNOG00000023356	Eif5b	9	44681493	44713199	-0.682764	0.00180417
ENSRNOG00000003980	Ttc1	10	29342494	29367865	-0.682636	0.00253924
ENSRNOG00000046621	AABR07043748.1	19	38340737	38344845	-0.68236	0.0036976
ENSRNOG00000042503	Ndufv2	9	113875702	113900190	-0.681852	0.00206511
ENSRNOG00000009134	Mad2l2	5	164950916	164956255	-0.681077	0.0113617
ENSRNOG00000012911	Erlin1	1	263810438	263845762	-0.680108	0.00206511
ENSRNOG00000018144	Depdc5	14	83088999	83219464	-0.680004	0.00390667
ENSRNOG00000054901	Rif1	3	37599727	37647631	-0.679688	0.0356024
ENSRNOG00000009788	Serpina4	6	127743970	127753046	-0.679256	0.00390667
ENSRNOG00000058484	AABR07024206.1	AABR07024206.1	1945	8593	-0.677055	0.00127002
ENSRNOG00000019946	Gmppa	9	82632229	82639821	-0.676768	0.00230687
ENSRNOG00000020626	Snrnp25	10	15686007	15689325	-0.676754	0.00180417
ENSRNOG00000053769	Soat2	7	143754891	143767989	-0.676096	0.0036976
ENSRNOG00000006934	Acvr1b	7	142817156	142878347	-0.675618	0.0174847
ENSRNOG00000009398	Tceanc2	5	126746171	126782726	-0.675617	0.00948302
ENSRNOG00000001391	Sdsl	12	41636993	41647205	-0.675517	0.00180417
ENSRNOG00000031731	Fam216a	12	39679687	39688823	-0.675407	0.026271
ENSRNOG00000031816	Nckipsd	8	117600748	117611922	-0.675028	0.0456951
ENSRNOG00000014456	Coq10b	9	61655825	61675873	-0.674339	0.00557453
ENSRNOG00000047028	Mmp24	3	151310597	151355401	-0.673388	0.0141936
ENSRNOG00000007883	Timm10	3	72226612	72230084	-0.673178	0.0036976
ENSRNOG00000013040	Ddx31	3	7422819	7488617	-0.672962	0.0336554
ENSRNOG00000020391	Nip7	19	39257585	39259728	-0.672937	0.00678033
ENSRNOG00000015191	Phc1	4	155093948	155116154	-0.672576	0.0281481
ENSRNOG00000020179	Nt5c2	1	266659518	266794431	-0.672493	0.00476101
ENSRNOG00000046007	Cldn3	12	21831341	21832813	-0.672391	0.000987069
ENSRNOG00000007998	Ssb	3	56092500	56113857	-0.672324	0.0119984
ENSRNOG00000032840	Sumo2l	5	14983370	14984364	-0.67204	0.00557453
ENSRNOG00000001349	Mcm7	12	19306606	19314016	-0.6717	0.00790064
ENSRNOG00000011140	Fam213a	16	17493952	17513870	-0.671123	0.00230687
ENSRNOG00000011420	Mtmr7	16	54765324	54856225	-0.671029	0.00637635
ENSRNOG00000012733	Ankrd12	9	113605656	113682482	-0.670948	0.0075034
ENSRNOG00000016733	Rab13	2	189581643	189586338	-0.670909	0.00618173
ENSRNOG00000015928	Dhx35	3	155297565	155356462	-0.670506	0.0307533
ENSRNOG00000006947	Pdhx	3	92909724	92969050	-0.670482	0.00230687
ENSRNOG00000014548	Nedd9	17	22984843	23179701	-0.670044	0.0159518
ENSRNOG00000012021	Ctnnbl1	3	154212201	154373169	-0.669947	0.0043411
ENSRNOG00000019245	Ccdc101	1	198067065	198100493	-0.669745	0.0053622
ENSRNOG00000004903	Ebp	X	15049461	15055781	-0.669662	0.00206511
ENSRNOG00000021117	Rps6ka4	1	222087325	222098297	-0.669638	0.00390667
ENSRNOG00000056011	AC139950.1	6	78172761	78499599	-0.669558	0.00678033
ENSRNOG00000053615	Mrpl50	5	64784169	64789318	-0.669446	0.00476101
ENSRNOG00000000692	Ung	12	48246568	48254822	-0.669006	0.00154055
ENSRNOG00000055564	RGD1564664	3	82854776	82856171	-0.668861	0.0194586
ENSRNOG00000015455	Spr	4	116912350	116916236	-0.668692	0.00230687
ENSRNOG00000014628	Pomk	16	70859279	70869634	-0.668408	0.0053622
ENSRNOG00000018415	Acot13	17	42241158	42253649	-0.66794	0.0053622
ENSRNOG00000015589	Smyd5	4	117215063	117229873	-0.667905	0.0316857
ENSRNOG00000017051	Tmem110	16	6903211	6958783	-0.667821	0.00577705
ENSRNOG00000039278	Mcart1	5	61120418	61130026	-0.667561	0.00476101
ENSRNOG00000024372	Cwf19l2	6	18970563	19055924	-0.667305	0.0149691
ENSRNOG00000016770	Calm3	1	78843079	78851719	-0.666727	0.00301722
ENSRNOG00000011446	Vill	8	127735257	127753349	-0.666704	0.00390667
ENSRNOG00000004219	Dhps	19	26184544	26194198	-0.666536	0.0437229
ENSRNOG00000005087	Cebpz	6	1516157	1534488	-0.666187	0.00412508
ENSRNOG00000001203	Rrp1	20	10981997	10993280	-0.665883	0.00347594
ENSRNOG00000020204	Srp19	18	27114821	27121059	-0.665712	0.00714984
ENSRNOG00000019587	Ptprn	9	82446632	82461903	-0.665347	0.00347594
ENSRNOG00000046493	Pnpo	10	84874926	84881190	-0.665058	0.00180417
ENSRNOG00000017467	Rab4a	19	56585766	56613075	-0.664923	0.0130721
ENSRNOG00000024266	Haus5	1	89109749	89124132	-0.66479	0.0469677
ENSRNOG00000007407	LOC100910710	7	35125423	35167406	-0.663384	0.0151197
ENSRNOG00000002627	Kctd3	13	107433587	107471843	-0.663253	0.00932109
ENSRNOG00000001889	Comt	11	86667996	86735622	-0.663168	0.00999928
ENSRNOG00000019079	Polr1c	9	17120758	17124871	-0.662578	0.00230687
ENSRNOG00000011542	Apopt1	6	136150784	136250752	-0.662523	0.0236232
ENSRNOG00000028208	Mief2	10	46972037	46974806	-0.662351	0.0295257
ENSRNOG00000030170	Krt10	10	87296450	87300736	-0.662321	0.0178096
ENSRNOG00000061348	Fam53b	1	204714472	204817080	-0.661427	0.0248775
ENSRNOG00000008291	Thumpd2	6	3743073	3794501	-0.661407	0.040856
ENSRNOG00000017137	Mettl10	1	204831539	204855627	-0.66121	0.0484291
ENSRNOG00000033343	Prss36	1	199379373	199395363	-0.660322	0.0297582
ENSRNOG00000004430	Cep131	10	109243038	109267500	-0.660215	0.0132329
ENSRNOG00000003634	Zfp354a	10	36589180	36600469	-0.660023	0.0278826
ENSRNOG00000033824	Gpd2	3	43255566	43359074	-0.659981	0.0469677
ENSRNOG00000032446	Recql4	7	117763782	117773134	-0.659749	0.0321909
ENSRNOG00000014933	Dnttip1	3	161193768	161236121	-0.659699	0.00965782
ENSRNOG00000008243	Slc43a1	3	72238980	72264466	-0.65946	0.0043411
ENSRNOG00000015225	Gramd3	18	51492195	51591026	-0.658914	0.00678033
ENSRNOG00000022144	LOC100361993	13	107580628	107581385	-0.658553	0.00577705
ENSRNOG00000018067	Smn1	2	30360099	30371147	-0.657397	0.0123294
ENSRNOG00000052038	Haus8	16	19654797	19669196	-0.656866	0.046517
ENSRNOG00000004967	Snrpb2	3	137137979	137147575	-0.655935	0.00657936
ENSRNOG00000011647	S100a6	2	190007215	190008511	-0.655813	0.0345355
ENSRNOG00000019268	Pelp1	10	56988051	57005272	-0.655281	0.00496951
ENSRNOG00000042237	Tm6sf2	16	21092307	21099878	-0.654248	0.00253924
ENSRNOG00000001991	Atp5o	11	32081573	32088002	-0.653916	0.00230687
ENSRNOG00000024967	Uqcrb	7	71264513	71269869	-0.653818	0.0036976
ENSRNOG00000057116	Pex19	13	90514335	90530349	-0.653385	0.00180417
ENSRNOG00000021399	RGD1306954	11	31094083	31103520	-0.653249	0.00277816
ENSRNOG00000010539	Mcat	7	124412761	124423832	-0.652978	0.00253924
ENSRNOG00000001842	Mrps35	4	181434811	181465318	-0.652591	0.00253924
ENSRNOG00000020213	Tubg1	10	89030864	89037455	-0.652222	0.00253924
ENSRNOG00000002662	Pbdc1	X	76042238	76046938	-0.650944	0.00862017
ENSRNOG00000002914	Trmt1	19	25803261	25813467	-0.650058	0.00476101
ENSRNOG00000015479	Mrps34	10	14257000	14258132	-0.648906	0.0036976
ENSRNOG00000009983	Lrrc42	5	126835154	126856292	-0.648893	0.00637635
ENSRNOG00000014008	Mfsd2a	5	140642884	140657745	-0.648482	0.00517454
ENSRNOG00000004685	Mta3	6	6908683	7031828	-0.64752	0.0203328
ENSRNOG00000013286	Pdcl3	9	45672156	45680799	-0.647393	0.00618173
ENSRNOG00000020376	Obfc1	1	267281763	267315729	-0.64736	0.0126247
ENSRNOG00000036664	Narf	10	110445796	110463727	-0.64726	0.0053622
ENSRNOG00000014762	Ppie	5	140822140	140834959	-0.647094	0.00412508
ENSRNOG00000024036	Fam98c	1	88095240	88098785	-0.646938	0.0123294
ENSRNOG00000003524	Lrrc59	10	82352389	82367047	-0.646279	0.00277816
ENSRNOG00000001689	Arl6	11	42858477	42884603	-0.646266	0.0493727
ENSRNOG00000022896	Rrp7a	7	123963380	123990139	-0.646161	0.0167374
ENSRNOG00000014659	Ebpl	15	41668118	41691518	-0.646067	0.00301722
ENSRNOG00000008411	Sec23b	3	138715569	138757111	-0.646065	0.00277816
ENSRNOG00000006766	Laptm4b	7	72924798	72968101	-0.645838	0.0101812
ENSRNOG00000021092	Scnm1	2	196300238	196304169	-0.645793	0.0207464
ENSRNOG00000019062	Pura	18	29110241	29111156	-0.645399	0.0210172
ENSRNOG00000010204	Tmem9	13	52854030	52871297	-0.645348	0.0103504
ENSRNOG00000005695	Mgp	4	170856750	170860225	-0.645331	0.00637635
ENSRNOG00000001603	N6amt1	11	27004319	27016941	-0.64521	0.00965782
ENSRNOG00000009430	Gnl2	5	143027976	143062226	-0.644913	0.00862017
ENSRNOG00000008850	Ttc5	15	27698361	27716008	-0.644891	0.0124687
ENSRNOG00000023541	Ahctf1	13	97969334	98078946	-0.64477	0.00412508
ENSRNOG00000020004	Rbm34	19	59874751	59894937	-0.644579	0.0248775
ENSRNOG00000002569	Mrps14	13	77940453	77946201	-0.644047	0.0297582
ENSRNOG00000051792	LOC689959	8	55164735	55171718	-0.642917	0.00325029
ENSRNOG00000002999	Timmdc1	11	64790800	64815477	-0.642718	0.00206511
ENSRNOG00000019817	Ddx28	19	37988422	37990353	-0.642714	0.0115301
ENSRNOG00000019492	Pomgnt2	8	130615710	130617833	-0.64269	0.0432768
ENSRNOG00000003645	Hnrnpab	10	34938666	34961608	-0.642392	0.0143682
ENSRNOG00000001457	Rfc2	12	25130376	25143480	-0.642056	0.0159518
ENSRNOG00000009440	Gucy1b2	15	45479657	45550285	-0.642043	0.00879281
ENSRNOG00000054272	Dhx57	6	2921298	2961510	-0.641931	0.0446528
ENSRNOG00000003123	Rpa1	10	62140422	62191512	-0.641725	0.00253924
ENSRNOG00000042411	Rps6ka1	5	152078219	152122684	-0.641137	0.00347594
ENSRNOG00000010540	Mrpl45	10	85257875	85269806	-0.641133	0.00476101
ENSRNOG00000059653	Rpp25l	5	58096212	58097577	-0.641126	0.00898453
ENSRNOG00000016660	Cox5b	9	43259708	43262040	-0.640887	0.00253924
ENSRNOG00000057988	Pfkm	7	139685572	139722132	-0.640861	0.0344362
ENSRNOG00000009192	Rnaseh2b	15	45422009	45464892	-0.640079	0.00932109
ENSRNOG00000012136	Mrps30	2	51042545	51049449	-0.64007	0.0053622
ENSRNOG00000001816	Rfc4	11	81358591	81373043	-0.639495	0.0347911
ENSRNOG00000038074	LOC498555	15	75067296	75067723	-0.639484	0.00390667
ENSRNOG00000017213	Cdk11b	5	173052062	173078046	-0.639441	0.00695342
ENSRNOG00000016251	Dnaja2	19	22569998	22588137	-0.639306	0.00347594
ENSRNOG00000008459	Anapc13	8	111064048	111116014	-0.639145	0.0075034
ENSRNOG00000007829	Lactb2	5	4982347	5005109	-0.639139	0.00301722
ENSRNOG00000014049	Riok1	17	27429415	27452314	-0.638687	0.0111921
ENSRNOG00000055093	Fgfr1op	1	53122321	53152866	-0.638559	0.0182937
ENSRNOG00000016390	Eef1e1	17	26785028	26797161	-0.637172	0.0203328
ENSRNOG00000047905	Dus1l	10	109972036	109979712	-0.637109	0.00412508
ENSRNOG00000045791	Eif4a3	10	108415201	108425206	-0.636888	0.00127002
ENSRNOG00000058478	Mapk8ip1	3	81294274	81304181	-0.636512	0.0110255
ENSRNOG00000000925	Psph	12	30514049	30526561	-0.636362	0.0149691
ENSRNOG00000005108	Wfs1	14	78640619	78665966	-0.636155	0.00577705
ENSRNOG00000001524	Hat1	3	58022237	58070068	-0.63583	0.013566
ENSRNOG00000036678	Aspscr1	10	109851853	109888623	-0.635704	0.00230687
ENSRNOG00000000186	Tst	7	119616323	119623072	-0.635251	0.00496951
ENSRNOG00000022502	Nsrp1	10	63098115	63133185	-0.634891	0.00844895
ENSRNOG00000006593	Grpel1	14	79458962	79464770	-0.634748	0.00277816
ENSRNOG00000056223	Tfb1m	1	44311512	44474674	-0.634516	0.0292403
ENSRNOG00000030628	Eif4a1	10	56271256	56276764	-0.634114	0.00230687
ENSRNOG00000011027	Uba5	8	112578589	112594261	-0.633752	0.00325029
ENSRNOG00000010616	Ndor1	3	2466543	2474913	-0.633606	0.0188654
ENSRNOG00000059919	Mtg2	3	175450978	175464117	-0.63347	0.00455919
ENSRNOG00000010048	Dctn1	4	114876769	114896573	-0.633402	0.00412508
ENSRNOG00000001888	Arvcf	11	86736141	86793791	-0.633283	0.00455919
ENSRNOG00000009536	Pgp	10	13836127	13838765	-0.633233	0.0043411
ENSRNOG00000007235	Atp5g1	10	83895946	83898527	-0.632707	0.00347594
ENSRNOG00000016128	Lrrc14	7	117773229	117779505	-0.632384	0.0242237
ENSRNOG00000016219	Vnn1	1	22614782	22625204	-0.632306	0.043779
ENSRNOG00000020619	Eif3g	8	21911624	21915716	-0.632207	0.00180417
ENSRNOG00000032630	Mrps28	2	95045033	95173753	-0.632141	0.00325029
ENSRNOG00000007422	Vav2	3	5811503	5976244	-0.632021	0.00678033
ENSRNOG00000004145	Prorsd1	14	113938060	113940330	-0.631974	0.0277658
ENSRNOG00000056376	Dusp22	17	34986590	35037076	-0.631433	0.0121754
ENSRNOG00000018247	Dhx58	10	88599679	88611105	-0.629489	0.0105103
ENSRNOG00000003211	Srp9	13	100551306	100559447	-0.629233	0.00412508
ENSRNOG00000020047	Tut1	1	225151403	225162595	-0.62915	0.00618173
ENSRNOG00000009057	Sec62	2	116189861	116219750	-0.628783	0.00206511
ENSRNOG00000039871	RGD1306063	15	12872407	12889108	-0.628638	0.0075034
ENSRNOG00000023639	Rpusd1	10	15099008	15102960	-0.628536	0.035085
ENSRNOG00000000833	Vars2	20	3588496	3599514	-0.628288	0.0357189
ENSRNOG00000058908	AC135696.1	16	37500016	37502237	-0.62811	0.00577705
ENSRNOG00000011162	Smco4	8	14060393	14079972	-0.628078	0.00390667
ENSRNOG00000023850	Tbrg1	8	40114791	40122450	-0.627734	0.00618173
ENSRNOG00000009451	Prpf38a	5	128174834	128186532	-0.627588	0.0140331
ENSRNOG00000055314	Msrb1	10	14105749	14111463	-0.627311	0.00325029
ENSRNOG00000010793	Spryd3	7	143721087	143738237	-0.627249	0.0111921
ENSRNOG00000001080	Arl6ip4	12	37904378	37906521	-0.627214	0.00496951
ENSRNOG00000006359	Galk1	10	104523995	104564480	-0.626994	0.00496951
ENSRNOG00000001227	Adarb1	20	11972380	12101047	-0.626905	0.0212925
ENSRNOG00000015844	Snrpd2	1	80056754	80059996	-0.626546	0.00347594
ENSRNOG00000001237	Cabin1	20	13836029	13963003	-0.625934	0.00879281
ENSRNOG00000017272	Mrps27	2	29598343	29666724	-0.625581	0.0154761
ENSRNOG00000015301	Elp2	18	16544507	16581116	-0.625472	0.00637635
ENSRNOG00000015411	Apobec1	4	155386710	155401480	-0.625431	0.0165881
ENSRNOG00000014050	Ptges2	3	11424098	11431402	-0.62504	0.00455919
ENSRNOG00000045670	Tnfsf12	10	56290779	56300077	-0.624725	0.0178096
ENSRNOG00000010472	Ccdc32	3	110816336	110828879	-0.624221	0.0373426
ENSRNOG00000023923	Fastkd2	9	70450443	70470550	-0.624195	0.0331421
ENSRNOG00000018057	Mrpl2	9	16643618	16647458	-0.623949	0.0043411
ENSRNOG00000016870	Pcif1	3	161343882	161356815	-0.623469	0.0130721
ENSRNOG00000011831	Nudt18	15	52265556	52268079	-0.623062	0.00695342
ENSRNOG00000001081	Ogfod2	12	37907129	37910439	-0.622694	0.0216608
ENSRNOG00000011488	Sergef	1	102461328	102664951	-0.621809	0.0182937
ENSRNOG00000013111	Mettl3	15	28710299	28721127	-0.621721	0.00932109
ENSRNOG00000049681	Mapre2	18	15738808	15780285	-0.621526	0.0127659
ENSRNOG00000000122	Ak2	5	147185473	147204050	-0.621499	0.0053622
ENSRNOG00000027229	Slc35d2	17	1618188	1648973	-0.621191	0.00517454
ENSRNOG00000016829	Isoc2b	1	72524568	72545329	-0.620778	0.00598191
ENSRNOG00000005539	Thg1l	10	31043687	31052102	-0.620547	0.0352024
ENSRNOG00000007663	LOC100911372	5	105209845	105212173	-0.620245	0.0223662
ENSRNOG00000030055	Vamp3	5	168126139	168136661	-0.620101	0.0053622
ENSRNOG00000031993	Prim1	7	2435552	2451165	-0.619757	0.0187189
ENSRNOG00000004813	Rtcb	7	23913829	23933191	-0.619424	0.00455919
ENSRNOG00000006968	Mrpl19	4	112703040	112707270	-0.619032	0.0146805
ENSRNOG00000010099	Asb8	7	139724345	139734568	-0.618173	0.0118637
ENSRNOG00000019746	Paf1	1	85362421	85367999	-0.617311	0.00476101
ENSRNOG00000010170	Tubb4b	3	2441732	2444281	-0.616992	0.00390667
ENSRNOG00000015670	Stx7	1	22241660	22281788	-0.616757	0.0106726
ENSRNOG00000015212	Hspa14	17	78735597	78756399	-0.616302	0.0129242
ENSRNOG00000046918	Apoo	X	63520990	63625134	-0.616134	0.0174847
ENSRNOG00000000540	Btbd9	20	8901930	9249820	-0.615869	0.0347911
ENSRNOG00000005993	Oxsm	15	10462105	10466496	-0.615595	0.0187189
ENSRNOG00000008642	Snx11	10	84628423	84639111	-0.61514	0.00695342
ENSRNOG00000009681	Flot2	10	65304901	65329312	-0.615104	0.00862017
ENSRNOG00000016062	Snta1	3	149874029	149905944	-0.615094	0.0111921
ENSRNOG00000003673	Nup85	10	104118944	104137319	-0.614932	0.0169028
ENSRNOG00000053201	Gpcpd1	3	125169134	125213607	-0.614907	0.0140331
ENSRNOG00000007091	Ly6e	7	116355697	116359862	-0.614903	0.0105103
ENSRNOG00000014173	Smc3	1	274309757	274352854	-0.614842	0.00879281
ENSRNOG00000007671	Smu1	5	57042704	57061365	-0.614734	0.00598191
ENSRNOG00000055319	Mrfap1	14	78939902	78975166	-0.61448	0.0119984
ENSRNOG00000053460	Acot3	6	107531527	107536789	-0.614076	0.0356024
ENSRNOG00000030127	Eml2	1	80087683	80119012	-0.613884	0.00862017
ENSRNOG00000003661	Hn1	10	104057696	104075777	-0.613583	0.00844895
ENSRNOG00000016316	Mcm2	4	120825698	120840111	-0.613555	0.0302627
ENSRNOG00000011494	Rpl36al	X	105402866	105405580	-0.61323	0.00808096
ENSRNOG00000019962	Sars2	1	86923590	86935904	-0.613186	0.0170337
ENSRNOG00000000221	Abhd5	8	130973200	131001458	-0.612784	0.00557453
ENSRNOG00000005190	Nipal2	7	73339705	73450262	-0.612164	0.0210172
ENSRNOG00000061176	Nudt3	20	7155747	7208292	-0.612038	0.00301722
ENSRNOG00000002425	Pctp	10	77491453	77512032	-0.611713	0.00735333
ENSRNOG00000018748	Slc16a11	10	56822755	56826479	-0.611477	0.0129242
ENSRNOG00000024879	Polrmt	7	12840937	12851153	-0.610889	0.00844895
ENSRNOG00000013933	Med27	3	7884821	8059003	-0.610858	0.029093
ENSRNOG00000009857	Ftsj3	10	94439076	94445503	-0.610805	0.0148329
ENSRNOG00000009310	Nmd3	2	166402837	166428331	-0.610681	0.0227983
ENSRNOG00000011384	Aimp1	2	237727763	237751378	-0.610592	0.00577705
ENSRNOG00000001440	Mdh2	12	23941447	23954431	-0.610294	0.00735333
ENSRNOG00000015807	Pyroxd2	1	261961378	261986759	-0.610221	0.00496951
ENSRNOG00000005804	Eif3d	7	119188184	119200623	-0.609897	0.00412508
ENSRNOG00000015425	Ssx2ip	2	252263484	252296051	-0.60987	0.0075034
ENSRNOG00000016201	Mrps9	9	49647256	49704828	-0.609421	0.00517454
ENSRNOG00000006824	Hdac11	4	122781094	122798353	-0.60878	0.00898453
ENSRNOG00000013505	Vdac2	15	2631528	2648551	-0.608357	0.0139057
ENSRNOG00000013110	Nudt2	5	57845818	57860658	-0.607349	0.0182937
ENSRNOG00000016416	Rnh1	1	214151337	214163808	-0.606855	0.00496951
ENSRNOG00000004245	Mgst3	13	85601498	85622314	-0.606767	0.0053622
ENSRNOG00000018145	Crat	3	8968416	8981362	-0.606696	0.0108576
ENSRNOG00000010381	Mknk1	5	134691880	134730893	-0.605871	0.0196151
ENSRNOG00000019522	Narfl	10	15143712	15155412	-0.605086	0.00862017
ENSRNOG00000049497	Eif6	3	151356867	151363115	-0.604705	0.00517454
ENSRNOG00000027028	Lamtor4	12	19573892	19582208	-0.604348	0.0167374
ENSRNOG00000021224	Mrps26	3	123093263	123094927	-0.603774	0.00637635
ENSRNOG00000047853	Ss18l2	8	130350509	130353140	-0.603657	0.00618173
ENSRNOG00000019574	Cuedc2	1	266078107	266086299	-0.603312	0.0214024
ENSRNOG00000002218	Stbd1	14	16976355	16979760	-0.602981	0.00347594
ENSRNOG00000007431	Shroom1	10	38814798	38824673	-0.60251	0.00948302
ENSRNOG00000012084	Xpnpep1	1	273708211	273758442	-0.602418	0.00657936
ENSRNOG00000047106	Mtrf1	15	61662017	61689830	-0.602413	0.0229156
ENSRNOG00000004135	RGD1311745	8	132029620	132103927	-0.601415	0.0299893
ENSRNOG00000017919	Nup133	19	56681978	56731372	-0.600217	0.0249949
ENSRNOG00000051450	Abracl	1	13165571	13175876	-0.600089	0.0193331
ENSRNOG00000023410	Apol9a	7	118895404	118970135	-0.600052	0.0110255
ENSRNOG00000000604	Hdac2	20	43084869	43108198	-0.599707	0.00657936
ENSRNOG00000021005	Mrpl16	1	228142777	228147579	-0.599512	0.00790064
ENSRNOG00000008891	Ift20	10	65805859	65811351	-0.599377	0.0043411
ENSRNOG00000002474	Tom1l1	10	78009337	78219793	-0.59869	0.0392267
ENSRNOG00000043866	AY172581.24	MT	1093	2664	-0.598581	0.0304078
ENSRNOG00000027914	Plscr3	10	56453876	56458390	-0.59846	0.0110255
ENSRNOG00000013728	Polg2	10	94968835	94979259	-0.597733	0.00879281
ENSRNOG00000008937	Csrp1	13	52553774	52575051	-0.597702	0.00678033
ENSRNOG00000010007	Srsf4	5	150032998	150060765	-0.597645	0.00618173
ENSRNOG00000015676	Brd9	1	31939584	31967915	-0.597584	0.0129242
ENSRNOG00000011474	Ppp1r3b	16	60415228	60427474	-0.597533	0.00790064
ENSRNOG00000028548	Ccl9	10	70783423	70788309	-0.596653	0.0119984
ENSRNOG00000011561	Nln	2	34087879	34185812	-0.596305	0.0098237
ENSRNOG00000002947	Dpt	13	83073543	83102401	-0.596226	0.0139057
ENSRNOG00000006949	C1qbp	10	57613878	57618527	-0.595845	0.0075034
ENSRNOG00000009035	Malsu1	4	78735278	78744102	-0.595747	0.00844895
ENSRNOG00000007367	Sept4	10	74861713	74884196	-0.595296	0.0296551
ENSRNOG00000000504	Fance	20	7895082	7906142	-0.59506	0.00862017
ENSRNOG00000013553	Ngrn	1	142050457	142056336	-0.595014	0.0119984
ENSRNOG00000021392	Noc2l	5	173660920	173672459	-0.594829	0.0106726
ENSRNOG00000012357	Unc45a	1	142118916	142133627	-0.594685	0.00714984
ENSRNOG00000001633	Tfg	11	46179939	46206721	-0.594563	0.00862017
ENSRNOG00000017502	Sike1	2	205488181	205496012	-0.594473	0.0288232
ENSRNOG00000000798	Gnl1	20	3287505	3299580	-0.594209	0.00808096
ENSRNOG00000010361	Kif3b	3	148773258	148813293	-0.594142	0.0307533
ENSRNOG00000011414	Psmc3	3	79876937	79882319	-0.593557	0.00577705
ENSRNOG00000017235	Atp6v0d1	19	37481786	37525762	-0.593029	0.00790064
ENSRNOG00000003958	Commd10	18	41022551	41154932	-0.592404	0.00999928
ENSRNOG00000008546	Mrpl35	4	99738791	99746560	-0.590852	0.00898453
ENSRNOG00000023035	Smim8	5	50230618	50239458	-0.590237	0.027119
ENSRNOG00000003728	Xylt2	10	82386004	82399485	-0.590015	0.00695342
ENSRNOG00000054724	Pycrl	7	116949878	116955148	-0.589776	0.00844895
ENSRNOG00000021151	Ppp1r14b	1	222229834	222231944	-0.589538	0.0106726
ENSRNOG00000029028	Mknk2	7	11908106	11919156	-0.589094	0.00695342
ENSRNOG00000009364	Ndufb9	7	98813039	98819452	-0.588829	0.0082757
ENSRNOG00000020608	Ppan	8	21905864	21909842	-0.588186	0.0075034
ENSRNOG00000028254	Tmem141	3	2843634	2845593	-0.587653	0.0371053
ENSRNOG00000050410	Snrpd3	20	14080489	14095193	-0.587621	0.00735333
ENSRNOG00000004883	Erh	6	104280407	104290579	-0.587085	0.00965782
ENSRNOG00000003144	Gprc5c	10	103395510	103417358	-0.587059	0.0151197
ENSRNOG00000015441	Il4r	1	196942363	196967220	-0.587008	0.00879281
ENSRNOG00000024066	Fundc2	18	402294	407954	-0.586762	0.0344362
ENSRNOG00000017419	Map3k4	1	48625742	48711642	-0.586335	0.0124687
ENSRNOG00000021881	RGD1560341	7	34762230	34789479	-0.585186	0.0082757
ENSRNOG00000008812	Tmem214	6	26866736	26875376	-0.585164	0.0098237
ENSRNOG00000029115	RGD1564883	7	59762501	59763219	-0.585153	0.0111921
ENSRNOG00000008490	Cwc15	8	12994154	13004957	-0.585152	0.00862017
ENSRNOG00000058053	Ube2n	7	36610146	36640189	-0.58499	0.00808096
ENSRNOG00000009449	Trim35	15	42960306	42976792	-0.584957	0.0315609
ENSRNOG00000018761	Eif3c	1	197964406	197982601	-0.58491	0.00771517
ENSRNOG00000004471	Polr3h	7	123146248	123156558	-0.584688	0.0199333
ENSRNOG00000015631	Ippk	17	15603928	15643437	-0.584321	0.0456078
ENSRNOG00000027355	Wdr36	18	25637587	25665639	-0.583915	0.027119
ENSRNOG00000017420	Nudt6	2	124081071	124149636	-0.583891	0.0176532
ENSRNOG00000008748	Pex2	2	98252924	98269184	-0.583833	0.0110255
ENSRNOG00000005279	Ndufaf7	6	1534593	1545828	-0.58339	0.0354956
ENSRNOG00000003464	Hid1	10	103899149	103919605	-0.583356	0.0335156
ENSRNOG00000039567	Trmt10c	11	47047341	47052418	-0.583074	0.0249949
ENSRNOG00000018273	Ncl	9	93368931	93377643	-0.582374	0.0082757
ENSRNOG00000004776	Ftsj1	X	14994015	15002074	-0.582004	0.0123294
ENSRNOG00000031915	Hdac10	7	130102346	130107437	-0.58187	0.0368366
ENSRNOG00000020675	Ccdc97	1	82503570	82511327	-0.58186	0.00965782
ENSRNOG00000011111	Cipc	6	110968060	110990912	-0.581583	0.0310145
ENSRNOG00000010060	Panx1	8	13566738	13606040	-0.581558	0.047465
ENSRNOG00000014581	Trappc2l	19	55423349	55427036	-0.581513	0.0130721
ENSRNOG00000042449	LOC100362023	10	40054399	40122915	-0.58141	0.0255745
ENSRNOG00000001766	Tfrc	11	71397382	71419223	-0.580576	0.0105103
ENSRNOG00000008256	Mrpl38	10	104682373	104689178	-0.580372	0.00808096
ENSRNOG00000058316	AABR07015956.1	14	87699493	87701884	-0.579023	0.027119
ENSRNOG00000017851	Etfb	1	98472744	98486976	-0.578939	0.0149691
ENSRNOG00000056716	Zbtb20	11	62014924	62451184	-0.578486	0.013566
ENSRNOG00000009889	Pgm1	5	118743631	118803055	-0.578467	0.00714984
ENSRNOG00000001210	Pwp2	20	11228843	11243205	-0.577	0.0211551
ENSRNOG00000025448	Limd2	10	94350816	94352880	-0.576871	0.0285607
ENSRNOG00000036971	RGD1566320	3	138765026	138766515	-0.576704	0.0179832
ENSRNOG00000052418	Cpsf3	6	43363791	43391712	-0.576689	0.0151197
ENSRNOG00000004723	Fcf1	6	108796181	108808048	-0.576614	0.0127659
ENSRNOG00000005987	Suox	7	3098244	3102142	-0.576228	0.00695342
ENSRNOG00000060008	Cog7	1	191829554	191948977	-0.57615	0.0220647
ENSRNOG00000015063	Dhodh	19	42066350	42082012	-0.576145	0.0374558
ENSRNOG00000001225	Fam207a	20	11863081	11896774	-0.575845	0.0141936
ENSRNOG00000006894	Tor1a	3	9800458	9807668	-0.575716	0.0106726
ENSRNOG00000019229	Fbl	1	85103518	85120839	-0.574943	0.0200757
ENSRNOG00000047714	Tmem37	13	36094519	36101411	-0.573706	0.00948302
ENSRNOG00000017838	Gmcl1	4	118478074	118534280	-0.573632	0.037219
ENSRNOG00000022234	mrpl24	2	187288643	187311676	-0.573128	0.033757
ENSRNOG00000010149	Cmc1	8	126437344	126495347	-0.572426	0.0345355
ENSRNOG00000021638	Eef1d	7	116928264	116936674	-0.571287	0.00844895
ENSRNOG00000001754	Wdr53	11	71787456	71795796	-0.570814	0.0492536
ENSRNOG00000025252	Yars2	11	88882615	88888377	-0.570477	0.0332731
ENSRNOG00000004281	Cobl	14	92342956	92577936	-0.570295	0.0119984
ENSRNOG00000024142	Arglu1	16	86600876	86625083	-0.570068	0.0103504
ENSRNOG00000015568	Ppapdc1b	16	71121174	71125316	-0.570012	0.0111921
ENSRNOG00000010691	Cmtm3	19	830876	838099	-0.569869	0.048334
ENSRNOG00000050445	Gde1	1	188394813	188407132	-0.56951	0.0098237
ENSRNOG00000003567	Ppox	13	89650093	89654244	-0.569088	0.0106726
ENSRNOG00000015967	Sh3bgrl3	5	152357269	152358643	-0.568814	0.0140331
ENSRNOG00000009837	LOC679811	2	182897829	183031214	-0.568708	0.0171809
ENSRNOG00000022247	Nr2c2ap	16	21029595	21038844	-0.568249	0.0489208
ENSRNOG00000061039	Prpf31	1	64150785	64162461	-0.567815	0.0188654
ENSRNOG00000015912	Ptdss2	1	214123043	214149729	-0.567607	0.0124687
ENSRNOG00000020321	Nop9	15	34431356	34439861	-0.567606	0.0194586
ENSRNOG00000027761	Htatsf1	X	159513799	159528281	-0.566291	0.0118637
ENSRNOG00000010274	Smc4	2	165601006	165629415	-0.566249	0.0435972
ENSRNOG00000030963	LOC685186	5	115649045	115650340	-0.566244	0.0161036
ENSRNOG00000008236	Decr1	5	29573897	29601748	-0.56612	0.00898453
ENSRNOG00000014875	Ash2l	16	71011331	71032790	-0.565761	0.0185778
ENSRNOG00000031864	RGD1563812	13	96195835	96196695	-0.565746	0.0126247
ENSRNOG00000019970	mrpl11	1	220243472	220246346	-0.565716	0.0103504
ENSRNOG00000012785	Armc10	4	10004847	10020022	-0.564894	0.0214024
ENSRNOG00000022455	Cptp	5	173314227	173318313	-0.5646	0.0461984
ENSRNOG00000014204	Pacsin3	3	80072488	80081047	-0.563717	0.00965782
ENSRNOG00000017843	Polr3k	3	177374811	177379008	-0.563274	0.0130721
ENSRNOG00000016239	Zadh2	18	80939874	80949226	-0.563259	0.00932109
ENSRNOG00000036894	Cisd3	10	85628490	85631657	-0.562972	0.0127659
ENSRNOG00000002186	Nudt9	14	7036819	7054548	-0.562789	0.0105103
ENSRNOG00000001377	Ddx54	12	41470556	41485122	-0.561976	0.0126247
ENSRNOG00000014291	Elp3	15	48942870	49005058	-0.561828	0.0103504
ENSRNOG00000019519	Idnk	17	6885220	6892497	-0.56165	0.0357189
ENSRNOG00000014490	Bdh2	2	240461504	240482145	-0.561449	0.0161036
ENSRNOG00000011519	Orc5	4	9160066	9223997	-0.56042	0.0187189
ENSRNOG00000007720	Rnf26	8	48447112	48449311	-0.560404	0.0173273
ENSRNOG00000021264	Pcna	3	124880697	124884570	-0.560282	0.0227983
ENSRNOG00000051499	Tcf3	7	12144161	12168410	-0.560045	0.0204669
ENSRNOG00000001058	Timm44	12	2517005	2533706	-0.559987	0.0075034
ENSRNOG00000020847	Elp6	8	118525681	118541073	-0.559522	0.0306709
ENSRNOG00000011663	Rnf7	8	104326718	104335729	-0.559484	0.0110255
ENSRNOG00000003833	Nenf	13	109990293	109997092	-0.559426	0.0293788
ENSRNOG00000008329	Ndufb11	X	1787265	1789524	-0.55912	0.0121754
ENSRNOG00000007214	Oma1	5	122847644	122900475	-0.558655	0.0311224
ENSRNOG00000000041	Slc26a1	14	2042410	2056762	-0.55803	0.0154761
ENSRNOG00000018367	Taldo1	1	214375514	214385885	-0.557487	0.0121754
ENSRNOG00000049780	Sri	4	23006242	23018983	-0.557297	0.0352024
ENSRNOG00000018916	Bcl7c	1	199155295	199159125	-0.557109	0.0141936
ENSRNOG00000019381	Eri3	5	136406307	136532929	-0.556941	0.040856
ENSRNOG00000015290	Tpi1	4	157326726	157331905	-0.55692	0.0169028
ENSRNOG00000012650	Mrpl3	8	113603532	113626893	-0.55684	0.0101812
ENSRNOG00000020879	Nags	10	90085558	90089693	-0.556503	0.0132329
ENSRNOG00000055572	Idh3g	X	156999825	157008733	-0.555786	0.0126247
ENSRNOG00000016886	Rnf25	9	81873170	81880105	-0.555733	0.0170337
ENSRNOG00000056940	Cited2	1	12823362	12825786	-0.555678	0.0161036
ENSRNOG00000009530	RGD1561252	15	86153627	86198127	-0.555138	0.0321909
ENSRNOG00000001710	Abcf3	11	84026206	84037938	-0.554952	0.0105103
ENSRNOG00000029744	Ces2j	19	487722	494937	-0.554763	0.0218232
ENSRNOG00000008857	Adamts10	7	18409146	18439012	-0.554497	0.0318192
ENSRNOG00000010214	Scrn2	10	84966988	84971009	-0.554208	0.00948302
ENSRNOG00000004681	Eny2	7	83348693	83357492	-0.553783	0.0127659
ENSRNOG00000016468	Tpmt	17	18029123	18047714	-0.553037	0.0124687
ENSRNOG00000021147	Bad	1	222198533	222207453	-0.552938	0.0411144
ENSRNOG00000043007	Rcn3	1	101076897	101086198	-0.552905	0.0333945
ENSRNOG00000013876	Mipep	15	41084205	41190005	-0.552655	0.0124687
ENSRNOG00000011622	Echdc1	1	30874417	30917882	-0.552135	0.0184421
ENSRNOG00000002813	Dars2	13	78857637	78885464	-0.55137	0.0297582
ENSRNOG00000022877	Poldip3	7	123992166	124020574	-0.550541	0.0130721
ENSRNOG00000031485	Dpp3	1	220166126	220188541	-0.549856	0.0119984
ENSRNOG00000037162	Slbp	14	82356915	82366368	-0.549268	0.026271
ENSRNOG00000014330	Pcmt1	1	1736275	1767618	-0.548932	0.0413278
ENSRNOG00000005175	Sgpp1	6	98675325	98695988	-0.548633	0.0143682
ENSRNOG00000020607	Bckdha	1	82423276	82452281	-0.548605	0.0149691
ENSRNOG00000046005	Scd2	1	264059373	264072433	-0.547588	0.0296551
ENSRNOG00000039551	Rdh14	6	36106925	36112069	-0.547467	0.027119
ENSRNOG00000024972	Cox10	10	50439781	50574539	-0.547286	0.0216608
ENSRNOG00000039297	Mrpl52	15	33069381	33072777	-0.547227	0.0127659
ENSRNOG00000018007	Gtf2h5	1	46978457	46985032	-0.54636	0.0191818
ENSRNOG00000018783	Bcas2	2	205662587	205670511	-0.546256	0.0146805
ENSRNOG00000010537	Dis3l	8	69771196	69807826	-0.546165	0.0181387
ENSRNOG00000017899	Akr7a3	5	157801162	157813756	-0.546085	0.0119984
ENSRNOG00000047708	Gstz1	6	111135348	111187244	-0.545928	0.0253043
ENSRNOG00000029543	Cish	8	116054464	116060723	-0.545681	0.0319616
ENSRNOG00000026109	Prmt1	1	100971272	100980340	-0.545232	0.0206135
ENSRNOG00000020345	Slc25a42	16	20962226	20985225	-0.543842	0.0149691
ENSRNOG00000056596	Alas1	8	114927721	114940177	-0.542361	0.040608
ENSRNOG00000053384	Bmp7	3	170879972	170955399	-0.542275	0.0467609
ENSRNOG00000033498	Cib1	1	142014957	142020525	-0.541477	0.0148329
ENSRNOG00000019490	Slc20a2	16	74317898	74408030	-0.540393	0.0113617
ENSRNOG00000008081	Ddx27	3	163767172	163786445	-0.5403	0.0201981
ENSRNOG00000013877	Ttc23	1	128606769	128687893	-0.54029	0.0460878
ENSRNOG00000020615	Nap1l4	1	216715362	216750844	-0.539883	0.0307533
ENSRNOG00000009568	Hdac1l	5	147716663	147743723	-0.538956	0.013566
ENSRNOG00000020475	Sart1	1	220762348	220771181	-0.538917	0.0148329
ENSRNOG00000013919	Ift46	8	49077052	49097686	-0.538584	0.0404783
ENSRNOG00000007336	Churc1	6	99817430	99831576	-0.538341	0.0212925
ENSRNOG00000020776	Dhcr7	1	217018915	217034904	-0.538299	0.0215454
ENSRNOG00000019306	Syt12	1	219688450	219719272	-0.537763	0.0339782
ENSRNOG00000010930	Usp39	4	100181454	100213858	-0.537545	0.0307533
ENSRNOG00000046472	Arfgap3	7	124149750	124198200	-0.537483	0.022506
ENSRNOG00000000465	Slc39a7	20	3819413	3822778	-0.537318	0.0161036
ENSRNOG00000011839	Mrps31	16	74467850	74496731	-0.536348	0.0227983
ENSRNOG00000020474	LOC364561	8	21669235	21680615	-0.536282	0.0184421
ENSRNOG00000010872	Ckb	6	136142915	136145918	-0.535235	0.0255745
ENSRNOG00000046889	Dbi	13	36117118	36221225	-0.534813	0.0394356
ENSRNOG00000008390	Dcun1d5	8	5437070	5458152	-0.534761	0.026271
ENSRNOG00000030520	Sarnp	7	3246219	3300455	-0.534418	0.0201981
ENSRNOG00000047314	Tk1	10	106817600	106828884	-0.533933	0.0247521
ENSRNOG00000011293	RGD1311747	16	32519923	32540217	-0.533552	0.049585
ENSRNOG00000018491	Chchd5	3	121660109	121664496	-0.532735	0.0203328
ENSRNOG00000004049	Baiap2	10	109107388	109187115	-0.532635	0.0356024
ENSRNOG00000055925	Zc3h7b	7	122979020	123027150	-0.532315	0.0174847
ENSRNOG00000012366	Mesdc2	1	146037425	146043097	-0.532253	0.0165881
ENSRNOG00000009432	Eif2s1	6	102048371	102073041	-0.531758	0.0191818
ENSRNOG00000018077	Agpat6	16	73615948	73649767	-0.531332	0.0171809
ENSRNOG00000001242	Gstt3	20	13817794	13825475	-0.531303	0.0292403
ENSRNOG00000007098	Gtpbp10	4	25635764	25653283	-0.530876	0.0477438
ENSRNOG00000010959	Klhl25	1	137333880	137359072	-0.530715	0.0277658
ENSRNOG00000001185	RGD1311899	12	47433357	47438931	-0.530667	0.0219306
ENSRNOG00000014918	Klrg1	4	155039628	155051429	-0.530316	0.0268722
ENSRNOG00000054140	LOC102551071	7	2906136	2909179	-0.530268	0.0268722
ENSRNOG00000049622	Nhp2	10	37069343	37072733	-0.530207	0.0444038
ENSRNOG00000028690	LOC100362366	3	24600602	24601063	-0.530144	0.0288232
ENSRNOG00000052386	Nlrx1	8	48584070	48597867	-0.529858	0.0444038
ENSRNOG00000018816	Cox5a	8	62298357	62309765	-0.529434	0.0162602
ENSRNOG00000021273	Crls1	3	125503637	125522441	-0.529151	0.0165881
ENSRNOG00000026517	Vrk3	1	100755681	100783004	-0.528105	0.0219306
ENSRNOG00000028746	Gsto1	1	267607415	267640455	-0.527756	0.0178096
ENSRNOG00000020527	Drap1	1	220803795	220806433	-0.527677	0.0145222
ENSRNOG00000036601	Exoc6	1	256226178	256368813	-0.527054	0.0443024
ENSRNOG00000001415	Ap1s1	12	22665111	22676075	-0.526858	0.0140331
ENSRNOG00000017201	Cd2bp2	1	198635446	198638944	-0.526786	0.0170337
ENSRNOG00000002178	Mrps18c	14	10440690	10446909	-0.525777	0.0246188
ENSRNOG00000036835	Copz1	7	144899533	144926350	-0.525723	0.0197776
ENSRNOG00000000467	Ring1	20	3812286	3815834	-0.524648	0.0158206
ENSRNOG00000008517	Cdc42ep1	7	120067378	120077612	-0.524207	0.043779
ENSRNOG00000047821	Smlr1	1	20856186	20877716	-0.523352	0.0194586
ENSRNOG00000019578	Rps16	1	85405498	85408444	-0.523155	0.0257051
ENSRNOG00000016105	Xrcc5	9	79659250	79748078	-0.522972	0.033757
ENSRNOG00000042355	Tarbp2	7	144121743	144126857	-0.522401	0.0251421
ENSRNOG00000002936	Golt1a	13	50537132	50550015	-0.522341	0.0308796
ENSRNOG00000029415	RGD1565784	10	14543199	14545000	-0.522136	0.0257051
ENSRNOG00000015866	Hint2	5	59150344	59152599	-0.522103	0.0165881
ENSRNOG00000004060	Calm1	6	124217240	124225292	-0.521605	0.0169028
ENSRNOG00000013255	Dnajc8	5	150725653	150743730	-0.521599	0.0173273
ENSRNOG00000026900	LOC100361537	11	88147376	88169968	-0.521455	0.0201981
ENSRNOG00000027455	RGD1564804	5	138274906	138279285	-0.521378	0.0246188
ENSRNOG00000006611	Nostrin	3	55369213	55433843	-0.521362	0.0260043
ENSRNOG00000015720	Polr2c	19	10575059	10581842	-0.52113	0.0230678
ENSRNOG00000008798	Pipox	10	64952118	64964862	-0.520526	0.0260043
ENSRNOG00000019236	Rnf220	5	136129424	136166786	-0.520523	0.0193331
ENSRNOG00000018081	Lactb	8	72750170	72766389	-0.520012	0.0170337
ENSRNOG00000045949	Faah	5	134852874	134871775	-0.520009	0.0158206
ENSRNOG00000019891	Sgta	7	11521997	11539319	-0.519026	0.0197776
ENSRNOG00000017251	Wdr55	18	29587900	29608338	-0.518914	0.0206135
ENSRNOG00000004257	Ctps2	X	33383086	33522836	-0.518672	0.0451374
ENSRNOG00000007043	RGD1305089	6	76079879	76171296	-0.518317	0.0447771
ENSRNOG00000011599	Gldc	1	248297330	248377093	-0.517913	0.0194586
ENSRNOG00000013663	Tmem86a	1	103172986	103177417	-0.517603	0.0404783
ENSRNOG00000020848	Adck4	1	84044550	84067066	-0.517159	0.0333945
ENSRNOG00000015231	Mrpl44	9	85542701	85548144	-0.517096	0.0248775
ENSRNOG00000011540	Vta1	1	8830410	8878244	-0.516967	0.0254358
ENSRNOG00000020736	Nadsyn1	1	216985713	217013702	-0.516591	0.0287174
ENSRNOG00000020853	Scap	8	118570502	118628651	-0.51655	0.0216608
ENSRNOG00000020543	Nosip	1	101055621	101072938	-0.516527	0.0219306
ENSRNOG00000004161	Mtif2	14	113945842	113965745	-0.516292	0.0430812
ENSRNOG00000016991	Arl2bp	19	10753680	10763110	-0.51626	0.0235084
ENSRNOG00000002989	Nmt1	10	91126688	91160720	-0.515725	0.0159518
ENSRNOG00000015916	Ttc38	7	126711466	126735007	-0.515487	0.0211551
ENSRNOG00000019430	Coro1a	1	198123883	198128857	-0.515297	0.0432768
ENSRNOG00000010918	Cebpa	1	91363491	91366164	-0.515056	0.0298696
ENSRNOG00000005024	Cdkn2aipnl	10	37422646	37432081	-0.514649	0.0321909
ENSRNOG00000017836	Rrp36	9	16619039	16625609	-0.514617	0.043403
ENSRNOG00000001003	Trappc5	12	2228669	2232214	-0.514487	0.0219306
ENSRNOG00000018289	Park7	5	167982438	168004724	-0.514281	0.0269998
ENSRNOG00000002320	Commd8	14	38612407	38622580	-0.514143	0.0400667
ENSRNOG00000008103	Mdh1	14	106378941	106393670	-0.513821	0.0274902
ENSRNOG00000016010	Mul1	5	156850205	156864517	-0.513631	0.0288232
ENSRNOG00000011817	Rpl22l1	2	115362798	115364729	-0.513455	0.0330295
ENSRNOG00000001348	Erp29	12	40619376	40625883	-0.513426	0.0182937
ENSRNOG00000008851	Slc35b4	4	61550994	61573003	-0.513021	0.028429
ENSRNOG00000011617	Dguok	4	115180432	115208061	-0.512704	0.0307533
ENSRNOG00000002212	Hsd17b13	14	7113543	7128218	-0.51205	0.0246188
ENSRNOG00000001010	Tecpr1	12	12374741	12407561	-0.511947	0.0339782
ENSRNOG00000007967	Sdhb	5	159484369	159505064	-0.511804	0.0232198
ENSRNOG00000021295	Rae1	3	171015616	171030384	-0.510748	0.0345355
ENSRNOG00000003901	Ccdc104	14	113618963	113644779	-0.509991	0.0229156
ENSRNOG00000021006	Tmem147	1	89177991	89179825	-0.50949	0.0223662
ENSRNOG00000021222	Vps16	3	122947912	122969541	-0.509453	0.0246188
ENSRNOG00000017654	Emc8	19	54235935	54245855	-0.508901	0.0245074
ENSRNOG00000011379	Ccndbp1	3	112950889	112961614	-0.508856	0.0336554
ENSRNOG00000047625	Atg4d	8	22291444	22301331	-0.508659	0.0248775
ENSRNOG00000013746	Senp3	10	56277614	56286391	-0.508583	0.0338678
ENSRNOG00000017585	Abt1	17	43946129	43948223	-0.508064	0.0345355
ENSRNOG00000012219	Snrnp40	5	148577331	148610639	-0.507176	0.0380908
ENSRNOG00000021181	Sf3b4	2	198312427	198317180	-0.506949	0.0432768
ENSRNOG00000014727	Fahd1	10	14214518	14215957	-0.506718	0.0229156
ENSRNOG00000019702	Med29	1	85368287	85373691	-0.506581	0.028429
ENSRNOG00000019201	Apoa1bp	2	187424326	187426375	-0.506579	0.0212925
ENSRNOG00000017829	Ssu72	5	173152963	173182719	-0.506421	0.0210172
ENSRNOG00000010420	Shfm1	4	32067443	32087600	-0.506387	0.0242237
ENSRNOG00000015078	Ifitm3	1	213810695	213811901	-0.506208	0.0229156
ENSRNOG00000009823	Naa38	10	55997613	56000225	-0.505891	0.0255745
ENSRNOG00000010154	Zc3hc1	4	57684677	57706613	-0.505575	0.0430812
ENSRNOG00000007764	Frmd4b	4	129658839	129846642	-0.505415	0.0352024
ENSRNOG00000043105	Lyrm2	5	48047912	48050187	-0.505048	0.036971
ENSRNOG00000034190	Ighm	6	138054661	138662511	-0.504866	0.0456951
ENSRNOG00000009846	Frg1	16	53957857	53978865	-0.504265	0.0382131
ENSRNOG00000054890	Flna	X	156463952	156487245	-0.504215	0.0288232
ENSRNOG00000014362	Nudt14	6	137738123	137745127	-0.503925	0.0260043
ENSRNOG00000020698	Rnd2	10	89376529	89380101	-0.503783	0.0251421
ENSRNOG00000005698	Ndufa5	4	51590412	51598771	-0.503448	0.0306709
ENSRNOG00000027498	Engase	10	107502694	107515371	-0.503427	0.0413278
ENSRNOG00000004027	Aldh9a1	13	85580827	85597493	-0.503313	0.0379787
ENSRNOG00000014633	Vps28	7	117684338	117688187	-0.502639	0.022506
ENSRNOG00000016272	Edf1	3	2781168	2785474	-0.502538	0.0200757
ENSRNOG00000022860	Swi5	3	11307980	11317049	-0.502329	0.0187189
ENSRNOG00000015059	Mcfd2	6	10887287	10899200	-0.502015	0.026271
ENSRNOG00000024930	Smim19	16	74408182	74422215	-0.50188	0.0272377
ENSRNOG00000017536	Cdc16	16	81493354	81516493	-0.500932	0.0331421
ENSRNOG00000014522	Mlycd	19	52032885	52048753	-0.500516	0.0278826
ENSRNOG00000004710	Rbks	6	26051395	26128906	-0.500401	0.0249949
ENSRNOG00000008619	Agtrap	5	164886812	164898420	-0.500086	0.0359411
ENSRNOG00000006345	Sec61b	5	63192297	63200508	-0.500018	0.0254358
ENSRNOG00000006375	Vdac1	10	37724914	37752826	-0.498235	0.0235084
ENSRNOG00000030871	Calm2	15	65506873	65507968	-0.498099	0.0283054
ENSRNOG00000011282	Ppp2r1a	1	60717385	60736609	-0.49724	0.0216608
ENSRNOG00000031203	Scfd1	6	72124416	72202713	-0.497166	0.028429
ENSRNOG00000012681	Lgals9	10	64737015	64760202	-0.496932	0.0288232
ENSRNOG00000016611	Hras	1	214178406	214181686	-0.496829	0.0247521
ENSRNOG00000007118	Eva1a	4	112773937	112823659	-0.496722	0.0285607
ENSRNOG00000018047	Gorasp1	8	128610290	128622337	-0.496278	0.0379787
ENSRNOG00000019861	Tollip	1	214823977	214844858	-0.496207	0.0246188
ENSRNOG00000016016	Zmat2	18	29639871	29644652	-0.495983	0.0249949
ENSRNOG00000018671	Commd4	8	61833325	61836945	-0.49562	0.0430003
ENSRNOG00000060568	Ptpn21	6	122656499	122721496	-0.495487	0.0240887
ENSRNOG00000061684	Ndufa9	4	159371258	159399634	-0.495432	0.0247521
ENSRNOG00000028717	Ndufb7	19	24701048	24705405	-0.494742	0.0245074
ENSRNOG00000014463	Uri1	1	94346513	94404211	-0.494447	0.0407376
ENSRNOG00000003563	Blmh	10	63197363	63240332	-0.494375	0.0311224
ENSRNOG00000003649	Qsox1	13	73423395	73460890	-0.494032	0.0333945
ENSRNOG00000007699	Golga5	6	126353222	126378610	-0.49399	0.0345355
ENSRNOG00000054770	Rdh11	6	102356491	102372611	-0.493815	0.0219306
ENSRNOG00000047967	Arhgef19	5	159755534	159773699	-0.493658	0.0380908
ENSRNOG00000000579	Marcks	20	42966139	42971838	-0.493263	0.0426076
ENSRNOG00000014568	Ndufb10	10	14090127	14092289	-0.493223	0.0288232
ENSRNOG00000009263	Ifi27	6	127327958	127334428	-0.492892	0.0434945
ENSRNOG00000004246	Spag7	10	57284988	57291146	-0.491739	0.0307533
ENSRNOG00000016038	Mgmt	1	209237232	209464190	-0.491427	0.028971
ENSRNOG00000003743	Dars	13	45074041	45127840	-0.491175	0.0325971
ENSRNOG00000000926	Mrps17	12	30570385	30573563	-0.49057	0.0382131
ENSRNOG00000036692	Gcgr	10	109707961	109716128	-0.490219	0.0325971
ENSRNOG00000019922	Ntpcr	19	58565575	58579265	-0.489814	0.0272377
ENSRNOG00000010855	Mrp63	15	38077908	38097835	-0.489689	0.0344362
ENSRNOG00000013172	Nr1h3	3	80004129	80012750	-0.489686	0.0267202
ENSRNOG00000002997	Slc9a3r2	10	14003319	14013870	-0.489593	0.0298696
ENSRNOG00000052785	Uba2-ps1	13	93882692	93885305	-0.489546	0.0331421
ENSRNOG00000019352	Emc6	10	59741771	59743037	-0.489307	0.0364425
ENSRNOG00000010275	Slc17a9	3	176230377	176246953	-0.488337	0.034227
ENSRNOG00000000312	Fig4	20	45922805	46044738	-0.488178	0.0428619
ENSRNOG00000050424	Decr2	10	15431637	15465413	-0.488136	0.0274902
ENSRNOG00000019468	Rce1	1	219860826	219863926	-0.48773	0.0456078
ENSRNOG00000021185	Bola1	2	198338113	198339130	-0.487195	0.0301348
ENSRNOG00000006649	Thrb	15	8890577	9086282	-0.486332	0.0412434
ENSRNOG00000010550	Trappc3	5	144281613	144295331	-0.485988	0.026271
ENSRNOG00000009153	Cidec	4	145377430	145390497	-0.485626	0.0314089
ENSRNOG00000053040	AC094643.2	7	11181385	11182279	-0.484936	0.0384675
ENSRNOG00000019277	Vdac3	16	74292437	74308903	-0.484354	0.0278826
ENSRNOG00000015756	Nphp1	3	120316046	120373500	-0.483934	0.0305351
ENSRNOG00000007234	Cyp51	4	27175242	27194018	-0.482899	0.0452493
ENSRNOG00000026211	Mri1	19	25360163	25366806	-0.482523	0.0347911
ENSRNOG00000008907	Fggy	5	114516888	114901564	-0.482236	0.0310145
ENSRNOG00000049686	Mrpl40	11	86276615	86282451	-0.481228	0.0389849
ENSRNOG00000003149	Farsa	19	25969254	25978776	-0.480946	0.0363175
ENSRNOG00000013783	Efhd2	5	160407777	160423811	-0.480326	0.0344362
ENSRNOG00000009113	Marcksl1	5	147714162	147716485	-0.479527	0.036702
ENSRNOG00000013545	Polr2e	7	12532874	12536797	-0.478774	0.0293788
ENSRNOG00000057186	Kctd5	10	13420153	13446135	-0.478003	0.0347911
ENSRNOG00000002871	Rbm25l1	10	10457319	10460756	-0.477925	0.0312747
ENSRNOG00000015736	Dhrs3	5	162808645	162843383	-0.476954	0.0308796
ENSRNOG00000002251	Sec31a	14	10854681	10909612	-0.4769	0.0338678
ENSRNOG00000010363	Mrps23	10	75529008	75536767	-0.476727	0.0269998
ENSRNOG00000031081	Stat2	7	2691368	2707741	-0.476681	0.0285607
ENSRNOG00000000064	Atp5i	14	2325307	2326436	-0.475712	0.033757
ENSRNOG00000016891	Uimc1	17	10065946	10130907	-0.475682	0.0467609
ENSRNOG00000005602	Mthfd1	6	99282849	99350340	-0.475549	0.0343461
ENSRNOG00000006898	Mrps16	15	4351291	4353694	-0.475426	0.0277658
ENSRNOG00000019442	Josd2	1	100473642	100477351	-0.475151	0.0432768
ENSRNOG00000005333	Azin1	7	77345645	77372398	-0.475053	0.0430812
ENSRNOG00000000096	Pdzk1	2	198965684	198999323	-0.474589	0.0384675
ENSRNOG00000008641	Gnpnat1	15	19721292	19733967	-0.47417	0.0359411
ENSRNOG00000006326	Atraid	6	26680597	26685235	-0.474057	0.034227
ENSRNOG00000012865	Parp3	8	115173452	115179191	-0.473952	0.0454964
ENSRNOG00000000847	Csnk2b	20	5106889	5113112	-0.473941	0.0356024
ENSRNOG00000013547	Slc6a12	4	153921114	153941391	-0.473679	0.0347911
ENSRNOG00000000281	Prodh	11	87058615	87075785	-0.47363	0.0418414
ENSRNOG00000001596	Atp5g3	3	60811209	60813869	-0.472761	0.0414564
ENSRNOG00000018211	Urod	5	135855432	135859643	-0.472607	0.0328793
ENSRNOG00000020115	Ilkap	9	98514583	98536581	-0.471739	0.0413278
ENSRNOG00000026646	Ndufs5	5	141390579	141405453	-0.470044	0.0375894
ENSRNOG00000019299	Edem2	3	151232750	151258580	-0.469916	0.037219
ENSRNOG00000005360	Dhrs7b	10	47065849	47111101	-0.46951	0.0449131
ENSRNOG00000014058	Tomm22	7	120901933	120903684	-0.468507	0.0374558
ENSRNOG00000023480	Nabp2	7	2820006	2825608	-0.465511	0.0356024
ENSRNOG00000057284	Cenpb	3	123721485	123723524	-0.464362	0.0418414
ENSRNOG00000028384	Npepl1	3	172195843	172207685	-0.464003	0.0364425
ENSRNOG00000018531	Mrps11	1	140477867	140487248	-0.462743	0.0391059
ENSRNOG00000020201	Yif1a	1	220470088	220480132	-0.462009	0.0496782
ENSRNOG00000032134	Uqcrc1	8	117679277	117691071	-0.461448	0.043779
ENSRNOG00000016619	Use1	16	19762937	19765782	-0.460437	0.0377228
ENSRNOG00000021153	Fkbp2	1	222232350	222235102	-0.460051	0.0400667
ENSRNOG00000014429	Arfgap2	3	80081646	80093658	-0.459925	0.0383456
ENSRNOG00000014564	Yipf5	18	33401105	33434775	-0.459851	0.0374558
ENSRNOG00000020658	Aarsd1	10	89317974	89331078	-0.4595	0.0428619
ENSRNOG00000020679	Icam1	8	22035255	22047059	-0.45881	0.0441775
ENSRNOG00000012378	Dbnl	14	86029334	86044364	-0.458775	0.043779
ENSRNOG00000001009	Bri3	12	12322246	12330929	-0.457096	0.0393153
ENSRNOG00000037673	RGD1565183	1	84573495	84573959	-0.457093	0.0393153
ENSRNOG00000014284	Elof1	8	23125987	23130877	-0.455153	0.0452493
ENSRNOG00000003239	Cant1	10	107432505	107445522	-0.454988	0.0450253
ENSRNOG00000037167	Rtp3	8	119260617	119265157	-0.452781	0.0422364
ENSRNOG00000017613	Papd7	1	36400442	36433238	-0.451636	0.0488138
ENSRNOG00000032204	LOC685596	1	94687355	94727737	-0.451582	0.0394356
ENSRNOG00000010557	Smarcd2	10	94451865	94460732	-0.451119	0.043403
ENSRNOG00000025052	Stard5	1	145770134	145780001	-0.450925	0.0493727
ENSRNOG00000020897	Prpf19	1	226947104	226958144	-0.447837	0.0456078
ENSRNOG00000020412	Sf3b2	1	220645671	220665603	-0.44746	0.0389849
ENSRNOG00000004601	Hao1	3	127444901	127500709	-0.446997	0.0422364
ENSRNOG00000002906	Nr1i2	11	65022099	65058545	-0.446765	0.0473562
ENSRNOG00000050570	Nrbp1	6	26486828	26497328	-0.443768	0.0495043
ENSRNOG00000013751	Prosc	16	69163576	69176036	-0.439236	0.0468583
ENSRNOG00000012290	Gchfr	3	110975922	110979957	-0.437505	0.0462967
ENSRNOG00000013816	Cmas	4	176994128	177012444	-0.43729	0.0496782
ENSRNOG00000006280	Pcsk9	5	126031367	126053726	-0.436481	0.0484291
ENSRNOG00000011383	Ndufs4	2	46372517	46476203	-0.435232	0.0490403
ENSRNOG00000005256	Zc3h15	3	71020533	71040157	-0.433234	0.0469677
ENSRNOG00000058898	Nedd4	8	79323407	79408833	0.434724	0.0488138
ENSRNOG00000013229	Mthfs	8	96564876	96614348	0.435088	0.0435972
ENSRNOG00000008116	Ppap2b	5	124690213	124765498	0.438885	0.0461984
ENSRNOG00000025076	AI314180	5	75931292	76039760	0.440531	0.0432078
ENSRNOG00000010237	Map7d1	5	144250418	144274981	0.446447	0.0499151
ENSRNOG00000008713	Slc41a2	7	26522313	26607861	0.448706	0.0444038
ENSRNOG00000029778	Maob	X	6430593	6533534	0.448906	0.0419694
ENSRNOG00000019459	Oaz1	7	11752411	11754508	0.450115	0.0496782
ENSRNOG00000055721	Rnf128	X	110789268	110877978	0.450498	0.0450253
ENSRNOG00000019724	Ganab	1	225096597	225116378	0.451388	0.0482262
ENSRNOG00000014886	Fam107b	17	78489667	78561613	0.452339	0.043779
ENSRNOG00000015843	Itfg1	19	22281905	22403542	0.454403	0.0391059
ENSRNOG00000011153	Il17ra	4	152995864	153018394	0.454459	0.0432768
ENSRNOG00000009006	Ccdc47	10	94388429	94406949	0.454913	0.045953
ENSRNOG00000005916	Ppm1a	6	94429067	94484351	0.455662	0.0434945
ENSRNOG00000001223	Pttg1ip	20	11746369	11764233	0.456024	0.0451374
ENSRNOG00000026842	Nnt	2	52189528	52282548	0.45704	0.0413278
ENSRNOG00000014168	Xylb	8	128044083	128076946	0.458804	0.040856
ENSRNOG00000005138	Pip4k2c	7	70483941	70498995	0.461343	0.0435972
ENSRNOG00000012237	Rdx	8	56585395	56610612	0.461854	0.0499151
ENSRNOG00000009722	Chd3	10	55943445	55965216	0.462651	0.045953
ENSRNOG00000019282	Ubqln1	17	6840462	6878844	0.462846	0.0357189
ENSRNOG00000050843	Mut	9	23298306	23352668	0.463202	0.042364
ENSRNOG00000049385	Adamtsl4	2	197803583	197814808	0.463854	0.0450253
ENSRNOG00000023363	Ing4	4	157554793	157563352	0.464872	0.0411144
ENSRNOG00000055365	Edem1	4	140886544	140915779	0.465467	0.0349381
ENSRNOG00000023577	Gigyf2	9	94425251	94525152	0.465803	0.047465
ENSRNOG00000000411	Nus1	20	33557051	33584010	0.466743	0.0407376
ENSRNOG00000039876	Hnrnpa0	17	6909727	6910630	0.467355	0.0444038
ENSRNOG00000005669	Car8	5	21249019	21345810	0.469148	0.0418414
ENSRNOG00000003174	Tapt1	14	71424082	71462618	0.469576	0.0365673
ENSRNOG00000008950	Adi1	6	47940182	47947230	0.469941	0.0393153
ENSRNOG00000055446	Amfr	19	11473540	11508102	0.470781	0.0387213
ENSRNOG00000027906	Ankrd11	19	55703823	55737500	0.47193	0.0430812
ENSRNOG00000047171	Rnf8	20	8285295	8309908	0.472641	0.0453729
ENSRNOG00000011047	Tmem185a	8	69568515	69593223	0.475456	0.0395343
ENSRNOG00000030126	Clk3	8	62528224	62542622	0.475544	0.0321039
ENSRNOG00000025991	Pex1	4	27659380	27698037	0.476284	0.0395343
ENSRNOG00000013169	Traf4	10	65418699	65424802	0.477169	0.0344362
ENSRNOG00000014201	Manf	8	115623177	115626380	0.478619	0.0358351
ENSRNOG00000023533	Fam69a	14	2789649	2860333	0.47985	0.0411144
ENSRNOG00000013718	Herc2	1	114453053	114653793	0.479962	0.0447771
ENSRNOG00000026128	Cpne8	7	131623180	131798236	0.480595	0.0396542
ENSRNOG00000001098	Pds5b	12	660010	794042	0.482503	0.0462967
ENSRNOG00000050057	Abca3	10	13723404	13779963	0.482882	0.043779
ENSRNOG00000003129	Zfp496	10	45833263	45851984	0.483435	0.0458301
ENSRNOG00000009629	Car2	2	88097719	88113029	0.484222	0.040608
ENSRNOG00000019069	Nxf1	1	224957516	224970727	0.484229	0.0261496
ENSRNOG00000005353	Rybp	4	132689530	132740938	0.48429	0.0374558
ENSRNOG00000000047	Cd82	3	82324353	82368357	0.484986	0.0331421
ENSRNOG00000000609	Ipmk	20	18457309	18489833	0.485424	0.037856
ENSRNOG00000057934	Tmx1	6	92864122	92874204	0.486599	0.0489208
ENSRNOG00000019109	Thap11	19	37825575	37827393	0.487033	0.049585
ENSRNOG00000049826	UST4r	1	224319076	224389499	0.487692	0.0273723
ENSRNOG00000001235	Gna12	12	15857804	16067924	0.48883	0.0360668
ENSRNOG00000047088	Rab10	6	27668402	27721120	0.489113	0.0276323
ENSRNOG00000018288	Ncoa6	3	150919316	150960030	0.489136	0.0466512
ENSRNOG00000019700	Proz	16	81784119	81797922	0.489562	0.035349
ENSRNOG00000057367	Glud1	16	10662020	10695557	0.489657	0.0432078
ENSRNOG00000009156	Tra2a	4	78905379	78924181	0.489982	0.0332731
ENSRNOG00000017383	l7Rn6	1	154142835	154170409	0.490313	0.0363175
ENSRNOG00000007744	Ehd3	6	25074954	25100977	0.490668	0.0344362
ENSRNOG00000012183	Glrx	2	2605995	2615944	0.490752	0.0257051
ENSRNOG00000059474	Mob1a	4	115024926	115041899	0.491664	0.028429
ENSRNOG00000018487	Slc3a2	1	224906553	224921092	0.491751	0.0243881
ENSRNOG00000002585	Cul4b	X	124832627	124870329	0.492195	0.0389849
ENSRNOG00000011157	Jak1	5	119982942	120083904	0.49259	0.0254358
ENSRNOG00000018735	Cd74	18	56071477	56080849	0.49308	0.0496782
ENSRNOG00000003691	Tmed7	18	40579181	40586260	0.493085	0.0298696
ENSRNOG00000014066	Jade1	2	128461223	128514291	0.493792	0.0307533
ENSRNOG00000001090	Stard13	12	1023530	1195591	0.494702	0.0363175
ENSRNOG00000060869	Irak1	X	156716603	156725977	0.496334	0.0273723
ENSRNOG00000014872	Sec24d	2	227455721	227562319	0.49697	0.0274902
ENSRNOG00000017657	Phf23	10	56605139	56609233	0.497192	0.0383456
ENSRNOG00000001172	Rnf10	12	47103313	47138128	0.497319	0.029093
ENSRNOG00000001640	Tomm70a	11	45480249	45510961	0.497733	0.0307533
ENSRNOG00000008987	Rnf139	7	98770839	98782025	0.502572	0.0302627
ENSRNOG00000004624	Rnd3	3	36642586	36660758	0.503389	0.0235084
ENSRNOG00000012876	Slc6a13	4	153874851	153912155	0.503797	0.0339782
ENSRNOG00000037483	Ep400	12	51948649	52055271	0.503952	0.0339782
ENSRNOG00000026124	Id3	5	154489589	154491223	0.504512	0.0261496
ENSRNOG00000040110	Foxn2	6	12179226	12205446	0.504883	0.0430812
ENSRNOG00000014096	Nr3c1	18	31728372	31749647	0.505164	0.0194586
ENSRNOG00000017319	Mertk	3	121235118	121342444	0.506303	0.0482262
ENSRNOG00000012953	Arsa	7	130446667	130451283	0.506377	0.0232198
ENSRNOG00000042228	LOC297568	4	154780301	154855098	0.506614	0.0306709
ENSRNOG00000055089	Slc44a1	5	70245842	70424112	0.508117	0.0484291
ENSRNOG00000016631	Zfp276	19	56054211	56126063	0.508169	0.0468583
ENSRNOG00000007753	Plaa	5	113548912	113578928	0.508861	0.0214024
ENSRNOG00000001383	Slc8b1	12	41566980	41590244	0.509039	0.0305351
ENSRNOG00000029651	Rdh16	7	70980421	71072689	0.509665	0.0490403
ENSRNOG00000013950	Aadac	2	150146233	150157480	0.509839	0.0246188
ENSRNOG00000061088	Atf1	7	141882250	141924788	0.509851	0.0298696
ENSRNOG00000012153	Rbl2	19	17300088	17346808	0.510439	0.0298696
ENSRNOG00000004839	B4galnt1	7	70452366	70467915	0.510708	0.0220647
ENSRNOG00000000848	Gpank1	20	5113338	5116382	0.510728	0.0461984
ENSRNOG00000039504	LOC360919	14	19028809	19072677	0.512195	0.0222191
ENSRNOG00000008602	Steap4	4	23090028	23135354	0.512942	0.0188654
ENSRNOG00000000304	Cd164	20	46250362	46261994	0.513526	0.0314089
ENSRNOG00000015732	Bcl2l2	15	33544311	33549164	0.514586	0.0264236
ENSRNOG00000023176	Kidins220	6	44225232	44322938	0.515411	0.0216608
ENSRNOG00000018483	Smad1	19	32188266	32248684	0.516713	0.0272377
ENSRNOG00000015033	Mxd4	14	81819414	81833456	0.516823	0.0343461
ENSRNOG00000036698	Nploc4	10	109552648	109610030	0.516835	0.0203328
ENSRNOG00000003038	Sft2d2	13	83438492	83457888	0.517299	0.0164327
ENSRNOG00000008377	Wdtc1	5	151487576	151536518	0.517704	0.0204669
ENSRNOG00000011317	Pkn2	2	248735698	248840735	0.517794	0.027119
ENSRNOG00000011340	Ankrd13c	2	264786241	264833283	0.518332	0.0235084
ENSRNOG00000001815	Eif4a2	11	81373047	81379871	0.519544	0.0298696
ENSRNOG00000016443	Vps13d	5	162891450	163119239	0.519728	0.0220647
ENSRNOG00000007892	Tram1	5	5215195	5316685	0.519853	0.0210172
ENSRNOG00000019108	Rmi1	17	6658387	6660536	0.52018	0.0338678
ENSRNOG00000021243	Siglec1	3	123612066	123631109	0.521182	0.0364425
ENSRNOG00000005281	Stx16	3	172154753	172183732	0.521484	0.0308796
ENSRNOG00000025502	Arhgef37	18	56817987	56870839	0.521533	0.0428619
ENSRNOG00000017871	Sidt2	8	50222895	50246656	0.521766	0.027119
ENSRNOG00000001525	Igsf11	11	64286693	64421248	0.521886	0.0267202
ENSRNOG00000019120	Hmgcs2	2	200452623	200479423	0.522333	0.0344362
ENSRNOG00000018346	Agtr1a	17	35907107	35958077	0.522593	0.0188654
ENSRNOG00000023068	Cd5l	2	186555631	186723727	0.522733	0.0210172
ENSRNOG00000012315	Agmat	5	160306726	160321066	0.52356	0.0233787
ENSRNOG00000020361	Ip6k2	8	117574160	117599848	0.524808	0.0229156
ENSRNOG00000050578	Rheb	4	6827428	6873383	0.525169	0.0170337
ENSRNOG00000017069	Mark4	1	80335525	80367328	0.525242	0.0489208
ENSRNOG00000020843	Ftl1	1	101448330	101449829	0.525273	0.0454964
ENSRNOG00000012081	Txn1	5	75049746	75057752	0.52656	0.0184421
ENSRNOG00000014525	Hspd1	9	61680529	61690956	0.526875	0.034227
ENSRNOG00000004032	2310067B10Rik	10	104320742	104343396	0.527646	0.0321909
ENSRNOG00000005408	LOC100911674	10	45061466	45071643	0.528814	0.0249949
ENSRNOG00000048733	Nup62	1	100811754	100827111	0.529208	0.0219306
ENSRNOG00000013809	Kbtbd2	4	87088758	87111025	0.530244	0.0424802
[truncated: 1,911 more rows]
