# Supplementary material for: Heat Stress Impairs the Physiological Responses and Regulates Genes Coding for Extracellular Exosomal Proteins in Rat
Source: Genes (Basel). 2020 Mar 13;11(3):306. doi: 10.3390/genes11030306 (PMC7140893; doi:10.3390/genes11030306)
Supplement: Supplementary file 1 [file genes-11-00306-s001.zip › genes-717632-supplementary/Table S5.xlsx]

## Sheet: Sheet1
Table S5. The differentially expressed genes (DEGs) detected in adrenal glands when H120 vs. Control.
Ensembl_ID	Gene symbol	Chromosome name	Start_position	End_position	Log2(fold_change)	Q_value
ENSRNOG00000019050	Ifit1	1	252944102	252946170	-3.81703	0.000313013
ENSRNOG00000021027	Dbp	1	101687854	101692846	-3.53325	0.000313013
ENSRNOG00000019361	Inpp5j	14	83730861	83741969	-3.39337	0.000313013
ENSRNOG00000019390	Klhl40	8	130416354	130421871	-3.32536	0.000313013
ENSRNOG00000013622	AABR07032821.1	18	84443530	84444218	-3.30351	0.03504
ENSRNOG00000018143	Hpdl	5	135675831	135677432	-3.29081	0.000313013
ENSRNOG00000028622	Pnpla1	20	6101906	6143965	-3.16711	0.000313013
ENSRNOG00000002456	Hlf	10	77840567	77918191	-3.04911	0.0202804
ENSRNOG00000006931	Eepd1	8	26652120	26758325	-2.97663	0.000313013
ENSRNOG00000053756	AABR07008379.1	2	55108794	55109232	-2.89305	0.000313013
ENSRNOG00000051244	Lemd1	13	49003802	49035702	-2.85112	0.0464376
ENSRNOG00000058611	AABR07027137.1	17	15108455	15111712	-2.80787	0.000313013
ENSRNOG00000042717	Ciart	2	197987704	197991574	-2.76107	0.000313013
ENSRNOG00000061443	AABR07010460.1	2	136828019	136829771	-2.69656	0.00153545
ENSRNOG00000059069	AABR07061378.1	4	120040771	120041238	-2.6382	0.0131073
ENSRNOG00000018106	Neu3	1	164803573	164814651	-2.63115	0.00131363
ENSRNOG00000008054	Igsf9	13	90815561	90832469	-2.58048	0.000313013
ENSRNOG00000025484	Tmem177	13	35929818	35933243	-2.55593	0.000313013
ENSRNOG00000003400	Fmo4	13	80685324	80703615	-2.54358	0.000313013
ENSRNOG00000000906	Medag	12	6711746	6740714	-2.47676	0.000313013
ENSRNOG00000023551	Sp6	10	84955863	84960045	-2.47515	0.000313013
ENSRNOG00000018812	Rpp25	8	62283335	62284716	-2.47197	0.000313013
ENSRNOG00000011363	Napepld	4	9966890	10002247	-2.45282	0.000313013
ENSRNOG00000057696	AC126892.1	1	197659186	197681006	-2.43143	0.000313013
ENSRNOG00000018413	Per3	5	168086997	168123395	-2.42988	0.000313013
ENSRNOG00000010696	Neil2	15	46372484	46381967	-2.42394	0.0210078
ENSRNOG00000012620	Syngr3	10	14051414	14056169	-2.41333	0.00603436
ENSRNOG00000047941	Krtcap3	6	26485125	26486695	-2.41273	0.00587005
ENSRNOG00000019383	Tef	7	123043502	123058604	-2.40698	0.000313013
ENSRNOG00000040242	Epm2a	1	5448957	5571512	-2.38758	0.000313013
ENSRNOG00000021131	Fam63a	2	196462553	196470130	-2.37571	0.000313013
ENSRNOG00000057498	AABR07063724.1	6	44006623	44009412	-2.36061	0.00673538
ENSRNOG00000018242	Camkk1	10	59529784	59711874	-2.35872	0.000313013
ENSRNOG00000003025	Nap1l2	X	73996292	74048659	-2.34072	0.00354539
ENSRNOG00000046484	Ccdc160	X	140175860	140176829	-2.33598	0.000313013
ENSRNOG00000022268	Pnpla3	7	125034763	125055976	-2.33336	0.000313013
ENSRNOG00000050040	Akr1c13	17	69634889	69647765	-2.32354	0.0136539
ENSRNOG00000021719	Slfn5	10	70298518	70312070	-2.29146	0.000313013
ENSRNOG00000005670	Art4	4	170830850	170841187	-2.2707	0.000313013
ENSRNOG00000011251	Hcrtr2	8	83307683	83421612	-2.26363	0.000313013
ENSRNOG00000047581	LOC100360274	9	12472371	12588253	-2.23339	0.000313013
ENSRNOG00000007271	Map3k9	6	105459705	105518748	-2.18361	0.000313013
ENSRNOG00000023129	Mfsd9	9	47496983	47516460	-2.16877	0.000313013
ENSRNOG00000010758	Lpar2	16	21344455	21348391	-2.15857	0.00108423
ENSRNOG00000047573	LOC100910316	5	129249505	129288805	-2.15633	0.000313013
ENSRNOG00000004720	Kcnj2	10	99437435	99439114	-2.13306	0.000313013
ENSRNOG00000028895	Rtp4	11	80638944	80650802	-2.12311	0.000313013
ENSRNOG00000023459	Lurap1	5	134991996	135001720	-2.12262	0.000583569
ENSRNOG00000055236	Gemin4	10	64368808	64375816	-2.12098	0.000313013
ENSRNOG00000015124	Gpam	1	275846818	275906686	-2.11795	0.000313013
ENSRNOG00000012067	Fam111a	1	229003960	229019527	-2.1044	0.000313013
ENSRNOG00000002425	Pctp	10	77491453	77512032	-2.10178	0.000313013
ENSRNOG00000021324	RGD1565059	2	154486011	154508877	-2.09687	0.000583569
ENSRNOG00000049351	Nat8l	14	82041615	82048251	-2.09481	0.000313013
ENSRNOG00000052271	AABR07041794.1	X	140169618	140171884	-2.0901	0.00354539
ENSRNOG00000006670	Rai2	X	34731890	34794589	-2.08143	0.000313013
ENSRNOG00000046132	LOC316935	16	43813	45929	-2.08071	0.000313013
ENSRNOG00000048961	Bhlhe41	4	180232381	180234804	-2.07802	0.000313013
ENSRNOG00000024111	Cage1	17	27452637	27490851	-2.07172	0.000313013
ENSRNOG00000018464	Lipt1	9	44466626	44471986	-2.06763	0.000313013
ENSRNOG00000009084	Rpusd3	4	145366764	145370992	-2.06734	0.000313013
ENSRNOG00000010017	Wee1	1	174767959	174786361	-2.04945	0.000313013
ENSRNOG00000026783	Smyd4	10	62191655	62238113	-2.04407	0.000313013
ENSRNOG00000008274	Xpc	4	123134456	123161985	-2.04094	0.000313013
ENSRNOG00000028208	Mief2	10	46972037	46974806	-2.03918	0.000313013
ENSRNOG00000006857	Ndnf	4	96562724	96564611	-2.03606	0.000313013
ENSRNOG00000032639	Foxo6	5	139208045	139227196	-2.03479	0.000313013
ENSRNOG00000012494	Kctd14	1	162419261	162424825	-2.02894	0.000313013
ENSRNOG00000057616	Ptch2	5	135962910	135983816	-2.02417	0.000313013
ENSRNOG00000011964	Abcd4	6	108315034	108329464	-1.99935	0.000313013
ENSRNOG00000011927	Sdc3	5	148923097	148956404	-1.99559	0.000313013
ENSRNOG00000003144	Gprc5c	10	103395510	103417358	-1.99293	0.000313013
ENSRNOG00000019466	Agpat2	3	4044541	4055806	-1.99271	0.000313013
ENSRNOG00000007118	Eva1a	4	112773937	112823659	-1.98844	0.000313013
ENSRNOG00000017072	Slc16a14	9	92503596	92530938	-1.97378	0.000313013
ENSRNOG00000027784	Tsku	1	163317281	163328591	-1.97072	0.000313013
ENSRNOG00000013663	Tmem86a	1	103172986	103177417	-1.96976	0.000313013
ENSRNOG00000008270	Cntrob	10	55901900	55924158	-1.96879	0.000313013
ENSRNOG00000017693	Slc2a5	5	167141874	167174310	-1.96709	0.000313013
ENSRNOG00000047860	Plin5	9	10956055	10961782	-1.96562	0.000313013
ENSRNOG00000022256	Cxcl10	14	17143039	17225389	-1.96064	0.000313013
ENSRNOG00000000165	Pfkfb1	X	23092158	23144324	-1.95811	0.000313013
ENSRNOG00000047100	LOC367975	X	124156855	124162058	-1.95382	0.0236916
ENSRNOG00000018644	Slc6a7	18	56305734	56331991	-1.9507	0.000313013
ENSRNOG00000028075	LOC360479	10	10794444	10808585	-1.94265	0.000313013
ENSRNOG00000025327	Tert	1	32251713	32272476	-1.94056	0.000313013
ENSRNOG00000052421	AABR07012475.2	2	196587205	196591324	-1.93469	0.000313013
ENSRNOG00000016326	Cx3cl1	19	10644243	10653800	-1.92231	0.000313013
ENSRNOG00000030714	Bsn	8	116873720	116965396	-1.91845	0.000313013
ENSRNOG00000020480	Fads1	1	226234073	226249138	-1.91557	0.000313013
ENSRNOG00000022431	Zfp867	10	45810405	45812641	-1.91443	0.00518985
ENSRNOG00000012480	Pxylp1	8	104724742	104790639	-1.90737	0.000313013
ENSRNOG00000059753	Gys2	4	176629799	176679815	-1.90304	0.000313013
ENSRNOG00000026672	MGC94199	5	24146170	24165463	-1.90059	0.00335628
ENSRNOG00000024429	Peg12	1	123097860	123100464	-1.87896	0.000313013
ENSRNOG00000015999	Cirbp	7	12401206	12405022	-1.87733	0.000313013
ENSRNOG00000036719	Samd10	3	177091456	177095597	-1.87648	0.000313013
ENSRNOG00000018379	Zfp688	1	198866136	198869009	-1.87521	0.000313013
ENSRNOG00000014887	Homez	15	33510457	33527031	-1.87134	0.000583569
ENSRNOG00000009447	Fam221a	4	79021871	79043844	-1.86933	0.0019619
ENSRNOG00000021726	Tlr3	16	50016856	50031214	-1.86597	0.000313013
ENSRNOG00000015744	Spata25	3	161292172	161294125	-1.8652	0.000313013
ENSRNOG00000012756	Slc25a43	X	123350345	123384846	-1.86471	0.000313013
ENSRNOG00000014204	Pacsin3	3	80072488	80081047	-1.86182	0.000313013
ENSRNOG00000028460	Lrrc8e	12	2557274	2568382	-1.84925	0.000313013
ENSRNOG00000000091	Smad9	2	144191845	144212138	-1.84639	0.000313013
ENSRNOG00000007412	Dok1	4	113864214	113866674	-1.84378	0.000313013
ENSRNOG00000050834	Fam102a	3	11554456	11586303	-1.84002	0.000313013
ENSRNOG00000017109	Rassf7	1	214203860	214205782	-1.83839	0.0029827
ENSRNOG00000006119	Slc7a15	6	33728106	33738825	-1.83348	0.000313013
ENSRNOG00000043068	Tipin	8	69753372	69768305	-1.83051	0.00153545
ENSRNOG00000051578	Zfp54	1	61314069	61326280	-1.83007	0.000583569
ENSRNOG00000029330	Car5b	X	32232141	32292072	-1.82578	0.000313013
ENSRNOG00000011936	Abhd14a	8	115141538	115149527	-1.82164	0.000313013
ENSRNOG00000019542	MGC108823	18	55576238	55584957	-1.81956	0.000313013
ENSRNOG00000008351	RGD1308117	15	51834702	51839341	-1.81901	0.000313013
ENSRNOG00000015322	Zfp78	1	71183170	71190423	-1.81897	0.00908896
ENSRNOG00000012944	Casp9	5	160355832	160373778	-1.81862	0.000313013
ENSRNOG00000010567	Angel1	6	110644266	110681408	-1.81549	0.000313013
ENSRNOG00000006727	Dtd2	6	72780542	72786830	-1.81384	0.000313013
ENSRNOG00000013035	Rab33b	2	140541618	140552220	-1.81383	0.000313013
ENSRNOG00000010359	Bik	7	124391431	124410447	-1.81068	0.000313013
ENSRNOG00000046623	AABR07068455.1	9	105943511	105946331	-1.81061	0.000313013
ENSRNOG00000005099	Top3a	10	46981957	47018537	-1.81006	0.000313013
ENSRNOG00000017473	Ttc25	10	88459489	88488237	-1.80344	0.000313013
ENSRNOG00000039754	Rab7b	13	48455922	48482138	-1.80334	0.000313013
ENSRNOG00000058891	Cys1	6	43844936	43862131	-1.80321	0.000313013
ENSRNOG00000042384	Kctd7	12	30024080	30033357	-1.7981	0.000313013
ENSRNOG00000013934	St5	1	174137119	174289647	-1.79208	0.000313013
ENSRNOG00000020622	Cilp2	16	21288875	21295869	-1.79183	0.000313013
ENSRNOG00000052887	Dnajc6	5	120340645	120492487	-1.78632	0.000313013
ENSRNOG00000010694	Tpbg	8	93491760	93495130	-1.77501	0.000313013
ENSRNOG00000012447	Setd6	19	9762488	9765484	-1.77055	0.000313013
ENSRNOG00000012404	Thrsp	1	162381252	162385575	-1.76947	0.000313013
ENSRNOG00000019490	Slc20a2	16	74317898	74408030	-1.76702	0.000313013
ENSRNOG00000038449	Tigd2	4	89536646	89538227	-1.7634	0.000313013
ENSRNOG00000049951	Tmem151a	1	220373289	220467159	-1.76243	0.0243167
ENSRNOG00000021609	RGD1563072	5	146337490	146342154	-1.76061	0.000313013
ENSRNOG00000059097	Ddx60	16	29834085	29936307	-1.75516	0.000583569
ENSRNOG00000023309	Anks6	5	62640644	62683964	-1.75264	0.000313013
ENSRNOG00000021916	Slc16a12	1	252976643	253000760	-1.74463	0.000313013
ENSRNOG00000012414	Rhobtb3	2	2627392	2683116	-1.73647	0.000313013
ENSRNOG00000016573	Dgat2	1	164113458	164143818	-1.72823	0.000313013
ENSRNOG00000007785	Trmt5	6	96007804	96241096	-1.72703	0.00690787
ENSRNOG00000020374	Tmem8a	10	15484794	15495377	-1.72407	0.000313013
ENSRNOG00000057125	Ddr1	20	3552928	3575780	-1.71718	0.000313013
ENSRNOG00000027008	Igtp	10	43613930	43653390	-1.71564	0.000313013
ENSRNOG00000004863	Mpped2	3	97721667	97896422	-1.71373	0.000313013
ENSRNOG00000008915	Prima1	6	127075953	127127413	-1.71279	0.000313013
ENSRNOG00000051823	Zkscan4	17	45148645	45154355	-1.71232	0.000313013
ENSRNOG00000005472	Sp4	6	146135876	146195819	-1.70971	0.000583569
ENSRNOG00000031816	Nckipsd	8	117600748	117611922	-1.7066	0.000313013
ENSRNOG00000019657	Mk1	16	20531719	20534209	-1.68854	0.000313013
ENSRNOG00000023352	Fam78a	3	11087298	11102515	-1.6885	0.000313013
ENSRNOG00000014240	Trmt11	1	29432151	29487473	-1.67901	0.000313013
ENSRNOG00000060568	Ptpn21	6	122656499	122721496	-1.67865	0.000313013
ENSRNOG00000033694	Klf16	7	12006709	12016524	-1.67744	0.000313013
ENSRNOG00000011213	Blm	1	142246789	142332588	-1.6751	0.000313013
ENSRNOG00000019999	Lypd3	1	81499820	81504318	-1.67472	0.00108423
ENSRNOG00000004891	Arl14ep	3	97983685	97993684	-1.67045	0.000313013
ENSRNOG00000019458	Shpk	10	59765170	59789731	-1.66759	0.000313013
ENSRNOG00000001557	Cxadr	11	16826398	16873562	-1.66703	0.000843117
ENSRNOG00000046307	Glyctk	8	114848083	114853103	-1.66629	0.000313013
ENSRNOG00000005144	Tmem18	6	49529227	49536648	-1.6648	0.000313013
ENSRNOG00000000633	Rhobtb1	20	20638578	20713128	-1.66326	0.000313013
ENSRNOG00000019216	Il12rb1	16	20371337	20383337	-1.6608	0.000313013
ENSRNOG00000028945	Tmem182	9	47536823	47588677	-1.65923	0.000313013
ENSRNOG00000020136	Tgm1	15	34378147	34392066	-1.6568	0.000313013
ENSRNOG00000045636	Fasn	10	109987734	110005901	-1.65605	0.000313013
ENSRNOG00000058398	AABR07035780.3	12	22356941	22361493	-1.65601	0.00739075
ENSRNOG00000010600	Cysrt1	3	2458294	2459385	-1.65432	0.00603436
ENSRNOG00000053735	Hebp2	1	13714439	13719829	-1.65207	0.00174741
ENSRNOG00000017226	Slc2a4	10	56552982	56558487	-1.65197	0.000313013
ENSRNOG00000027511	AC119015.1	10	76312836	76313457	-1.65136	0.00354539
ENSRNOG00000058123	AABR07035780.2	12	22366553	22372040	-1.65132	0.00237778
ENSRNOG00000000543	Frk	20	41266565	41383424	-1.64936	0.000583569
ENSRNOG00000004104	Zfp167	8	131933386	131950776	-1.64614	0.000313013
ENSRNOG00000037221	Tipinl1	5	173743	174921	-1.63474	0.000313013
ENSRNOG00000008781	RGD1310769	6	109683252	109692218	-1.63206	0.000313013
ENSRNOG00000002474	Tom1l1	10	78009337	78219793	-1.63115	0.000313013
ENSRNOG00000004660	Fzd6	7	77899321	77931029	-1.62877	0.000313013
ENSRNOG00000021795	Fam227a	7	120846329	120882392	-1.62174	0.0147483
ENSRNOG00000019659	Aspa	10	59867780	59892708	-1.6209	0.000313013
ENSRNOG00000003104	Trpv2	10	48903539	48925030	-1.61893	0.000313013
ENSRNOG00000016552	Hmgcs1	2	52431600	52445055	-1.61819	0.000313013
ENSRNOG00000016989	Dolk	3	8850153	8852192	-1.61749	0.000313013
ENSRNOG00000012928	Prmt10	19	34070631	34105610	-1.6173	0.000313013
ENSRNOG00000021628	Wdr89	6	98599722	98606109	-1.61579	0.000313013
ENSRNOG00000023410	Apol9a	7	118895404	118970135	-1.61305	0.000313013
ENSRNOG00000014970	Kif17	5	156628431	156666284	-1.60645	0.000313013
ENSRNOG00000001616	Senp7	11	46880927	47027667	-1.60277	0.000313013
ENSRNOG00000014714	Trpv6	4	70918631	70934295	-1.60115	0.000313013
ENSRNOG00000019582	Mthfd1l	1	40529044	40719391	-1.60059	0.000313013
ENSRNOG00000006934	Acvr1b	7	142817156	142878347	-1.59971	0.000313013
ENSRNOG00000014071	Ddb2	3	80030436	80052953	-1.59884	0.000313013
ENSRNOG00000020164	Ifitm10	1	215515763	215536980	-1.59712	0.00724019
ENSRNOG00000022455	Cptp	5	173314227	173318313	-1.59688	0.000313013
ENSRNOG00000020110	LOC100911750	1	220373289	220467159	-1.59608	0.000313013
ENSRNOG00000049392	Sowahd	X	123662476	123664097	-1.5944	0.00411485
ENSRNOG00000011451	Lrp3	1	91433029	91462603	-1.59321	0.000313013
ENSRNOG00000003228	Mid1ip1	X	13114568	13116743	-1.59175	0.000313013
ENSRNOG00000018927	Sprn	1	212622093	212622537	-1.58966	0.000313013
ENSRNOG00000001174	Pde9a	20	10123650	10216548	-1.58732	0.00108423
ENSRNOG00000000418	Zbtb12	20	4572099	4574956	-1.5862	0.000313013
ENSRNOG00000024012	Pex10	5	172469977	172475144	-1.58591	0.000313013
ENSRNOG00000027880	Nbeal2	8	118893994	118977051	-1.58354	0.000313013
ENSRNOG00000022054	Paqr7	5	152708774	152720229	-1.58164	0.000313013
ENSRNOG00000016353	Nim1k	2	52448714	52492509	-1.5808	0.000583569
ENSRNOG00000060665	Afap1	14	79919716	79988110	-1.57972	0.000313013
ENSRNOG00000058340	Krt79	7	143528203	143538579	-1.57689	0.000313013
ENSRNOG00000020254	Per2	9	98555168	98597359	-1.57473	0.000313013
ENSRNOG00000049768	Adcy9	10	11392624	11512600	-1.57412	0.000313013
ENSRNOG00000014380	Zfp788	1	98228572	98231855	-1.57002	0.000313013
ENSRNOG00000024533	Eogt	4	129477806	129515435	-1.56949	0.000313013
ENSRNOG00000013764	Fam118a	7	125937927	125964453	-1.56921	0.000313013
ENSRNOG00000020836	Rorc	2	195617020	195643502	-1.56921	0.000313013
ENSRNOG00000059460	Ttc30b	3	62758757	62761325	-1.56778	0.000313013
ENSRNOG00000060438	AABR07001634.1	1	54439976	54441579	-1.56506	0.000313013
ENSRNOG00000000891	AABR07035107.1	12	4737816	4741997	-1.56365	0.000313013
ENSRNOG00000020812	Gys1	1	101427194	101447092	-1.56336	0.000313013
ENSRNOG00000018874	Phf19	3	13957135	13978224	-1.55094	0.000313013
ENSRNOG00000027263	RGD1562550	2	52358096	52366667	-1.54775	0.000843117
ENSRNOG00000008300	Zbtb8a	5	147554917	147584038	-1.54583	0.000313013
ENSRNOG00000008362	Zfp775	4	78240384	78258545	-1.54294	0.000313013
ENSRNOG00000026502	Dscc1	7	94758799	94774569	-1.54216	0.004673
ENSRNOG00000019339	Ttll11	3	15084633	15278645	-1.54024	0.000583569
ENSRNOG00000014323	Extl2	2	218951140	218971886	-1.54016	0.000843117
ENSRNOG00000049063	Slc16a9	20	19636158	19637958	-1.53838	0.0029827
ENSRNOG00000032668	4930522L14Rik	1	282490697	282492912	-1.53759	0.00131363
ENSRNOG00000003979	Zranb3	13	44661397	44798543	-1.5358	0.000313013
ENSRNOG00000016110	Kcnk12	6	11373916	11494459	-1.53515	0.000313013
ENSRNOG00000019009	Arrdc2	16	20352479	20356612	-1.53488	0.000313013
ENSRNOG00000055259	Phldb3	1	81474552	81492631	-1.53298	0.000843117
ENSRNOG00000005854	Angpt1	7	81342279	81592206	-1.52975	0.000583569
ENSRNOG00000013777	Rnf166	19	55290562	55367353	-1.52572	0.00108423
ENSRNOG00000000499	Tcp11	20	7645625	7654428	-1.52394	0.000313013
ENSRNOG00000010260	Dixdc1	8	55091234	55162421	-1.52339	0.000313013
ENSRNOG00000004640	Mtfp1	14	84330217	84334066	-1.5229	0.000313013
ENSRNOG00000005362	Rab3ip	7	59928425	59957232	-1.51459	0.000313013
ENSRNOG00000027433	LOC100910708	4	62019969	62030874	-1.51335	0.000313013
ENSRNOG00000016422	Klhl36	19	52515021	52536476	-1.51318	0.000313013
ENSRNOG00000018412	Sfi1	14	83347551	83412375	-1.51215	0.000313013
ENSRNOG00000014155	Spg20	2	144522071	144548917	-1.51147	0.000313013
ENSRNOG00000052541	AABR07024058.1	KL568414.1	49473	53241	-1.51135	0.0168525
ENSRNOG00000020379	Cog8	19	39246624	39257451	-1.50889	0.000313013
ENSRNOG00000022582	Fam58b	10	66019519	66020682	-1.50792	0.000313013
ENSRNOG00000052498	Grb14	3	50937668	51054378	-1.50671	0.000313013
ENSRNOG00000000560	Lrrc20	20	31096213	31202514	-1.50405	0.000313013
ENSRNOG00000022533	Micall2	12	16988135	17016791	-1.50258	0.000313013
ENSRNOG00000017911	Tcaf1	4	72124233	72143748	-1.50131	0.000313013
ENSRNOG00000019161	Cpeb1	1	143171263	143278485	-1.49989	0.000313013
ENSRNOG00000009382	Mettl8	3	57570298	57646610	-1.49492	0.000313013
ENSRNOG00000020599	Tssk6	16	21273386	21274688	-1.49246	0.0234362
ENSRNOG00000037480	Ddx51	12	52067182	52072108	-1.49185	0.000313013
ENSRNOG00000006505	Loh12cr1	4	168396774	168464352	-1.49171	0.000313013
ENSRNOG00000000129	RGD1559864	5	58359497	58383070	-1.49164	0.0093947
ENSRNOG00000019869	Lrfn1	1	85291461	85300825	-1.49144	0.000313013
ENSRNOG00000042029	Efs	15	33578380	33589522	-1.49088	0.000313013
ENSRNOG00000018467	Mitd1	9	44472364	44571331	-1.49011	0.0114852
ENSRNOG00000004542	Ttc8	6	122920316	122974522	-1.48868	0.000313013
ENSRNOG00000013541	Sh2d4a	16	23083953	23156962	-1.48599	0.000313013
ENSRNOG00000049496	Trim62	5	147069615	147095242	-1.48501	0.000313013
ENSRNOG00000061881	AC132760.2	20	7691536	7694393	-1.48498	0.000843117
ENSRNOG00000061153	Hrh3	3	175473077	175479395	-1.48388	0.00787153
ENSRNOG00000053706	Lonrf1	16	59564418	59593852	-1.48301	0.000313013
ENSRNOG00000005522	Sh3yl1	6	49852129	49895510	-1.48245	0.0029827
ENSRNOG00000020906	Pola2	1	221272352	221321570	-1.48224	0.004673
ENSRNOG00000057556	Pdzrn3	4	133717138	133951264	-1.48192	0.000313013
ENSRNOG00000017373	Rhobtb2	15	51464831	51485485	-1.48125	0.000313013
ENSRNOG00000008892	Parp2	15	27738971	27749648	-1.47531	0.000313013
ENSRNOG00000023861	Snap91	8	94447549	94564525	-1.47408	0.000313013
ENSRNOG00000015179	Tradd	19	37179813	37216572	-1.4727	0.00967141
ENSRNOG00000028403	Ptcd2	2	29570537	29598277	-1.47058	0.000313013
ENSRNOG00000052134	Pigy	8	23167973	23170209	-1.46963	0.000313013
ENSRNOG00000000582	LOC100911156	20	48739638	48758905	-1.46927	0.0209123
ENSRNOG00000008572	Ppcs	5	138466292	138505556	-1.46555	0.000313013
ENSRNOG00000028814	Oasl2	12	47469597	47482961	-1.46436	0.000313013
ENSRNOG00000051193	LOC100911361	2	121129198	121130675	-1.46414	0.000313013
ENSRNOG00000026941	Tril	4	83967695	83972540	-1.46363	0.000313013
ENSRNOG00000050554	LOC100362342	1	209722407	209749204	-1.46229	0.00174741
ENSRNOG00000004493	Tasp1	3	132888771	133131192	-1.46084	0.000843117
ENSRNOG00000011480	Tubgcp5	1	114186852	114222516	-1.45881	0.000313013
ENSRNOG00000045629	Xrcc6bp1	7	70183624	70198655	-1.45838	0.000313013
ENSRNOG00000048195	Nudt13	15	4434312	4454958	-1.45812	0.000313013
ENSRNOG00000032339	Rasl12	8	70915952	70930179	-1.45804	0.00316568
ENSRNOG00000010121	Lef1	2	236233238	236345056	-1.45758	0.000313013
ENSRNOG00000053607	Fam217b	3	173953868	173963629	-1.45583	0.000313013
ENSRNOG00000010291	Slc46a1	10	65733990	65740828	-1.45559	0.000313013
ENSRNOG00000000237	RGD1310429	10	67739102	67751002	-1.45526	0.000313013
ENSRNOG00000005515	Rhbdl3	10	67677070	67731670	-1.45464	0.000313013
ENSRNOG00000008767	Atg4c	5	117877593	117931003	-1.4539	0.000313013
ENSRNOG00000020392	Stxbp3	2	211595658	211638788	-1.4537	0.000313013
ENSRNOG00000050201	LOC100911721	1	220307393	220314035	-1.45265	0.00553336
ENSRNOG00000009549	Fbxo3	3	93968854	94000863	-1.45194	0.000313013
ENSRNOG00000029087	Nap1l3	X	95059336	95062132	-1.45141	0.000313013
ENSRNOG00000016608	Zfp579	1	72399156	72402327	-1.44938	0.000313013
ENSRNOG00000037198	Usp18	4	153805992	153834430	-1.44771	0.000313013
ENSRNOG00000042283	Rslcan18	2	122865099	122869616	-1.44771	0.000583569
ENSRNOG00000011975	Crtc3	1	142393206	142500383	-1.44671	0.000313013
ENSRNOG00000001874	Slc7a4	11	87446381	87449940	-1.44419	0.000313013
ENSRNOG00000053040	AC094643.2	7	11181385	11182279	-1.44327	0.000313013
ENSRNOG00000024549	Mum1	7	12331415	12346475	-1.44189	0.000313013
ENSRNOG00000001404	Agfg2	12	22082056	22118220	-1.44125	0.000313013
ENSRNOG00000004749	Slc30a1	13	110673850	110681683	-1.43783	0.000313013
ENSRNOG00000001232	Slc19a1	20	12334675	12352377	-1.43765	0.000313013
ENSRNOG00000008314	Orc3	5	50020814	50075454	-1.43417	0.000313013
ENSRNOG00000018047	Gorasp1	8	128610290	128622337	-1.43256	0.000313013
ENSRNOG00000047229	Trim68	1	167835831	167849834	-1.4324	0.000313013
ENSRNOG00000001074	Mphosph9	12	37702403	37768957	-1.43192	0.000313013
ENSRNOG00000019884	LOC100360446	1	199654133	199655147	-1.43083	0.0230538
ENSRNOG00000008507	Cradd	7	36395664	36408588	-1.42824	0.00447988
ENSRNOG00000002757	Tada2a	10	71393691	71441389	-1.42739	0.000313013
ENSRNOG00000025052	Stard5	1	145770134	145780001	-1.42521	0.000313013
ENSRNOG00000051719	AABR07065498.1	6	132116517	132183434	-1.42441	0.00411485
ENSRNOG00000052376	Bend6	9	38297321	38351024	-1.42414	0.0019619
ENSRNOG00000016032	Cnnm3	9	43093137	43108486	-1.42321	0.000313013
ENSRNOG00000042326	Smpdl3b	5	150918602	150949931	-1.42096	0.00657385
ENSRNOG00000001158	Abcg1	20	9743268	9840489	-1.42067	0.000313013
ENSRNOG00000026049	Qrsl1	20	48855913	48881119	-1.41878	0.000313013
ENSRNOG00000014019	Tbc1d7	17	23775219	23792353	-1.41837	0.000313013
ENSRNOG00000014367	Ephb6	4	70903252	70918514	-1.41266	0.000313013
ENSRNOG00000025372	Glce	8	67006591	67040005	-1.41198	0.000313013
ENSRNOG00000019080	Hsd3b7	1	199248469	199251740	-1.41044	0.000313013
ENSRNOG00000009019	Slc6a6	4	123642209	123713464	-1.40937	0.000313013
ENSRNOG00000021218	Pias3	2	198823365	198852161	-1.40919	0.00153545
ENSRNOG00000019639	Pgpep1	16	20521955	20531396	-1.40668	0.000313013
ENSRNOG00000056457	Gpd1	7	141370490	141377928	-1.40656	0.000313013
ENSRNOG00000018350	RGD1311558	1	280130503	280233929	-1.4064	0.000313013
ENSRNOG00000005932	Megf9	5	86586995	86696388	-1.40583	0.000313013
ENSRNOG00000003784	Rilp	10	63659084	63662050	-1.40349	0.000313013
ENSRNOG00000021314	Fdft1	15	46339248	46367302	-1.40179	0.000313013
ENSRNOG00000024580	Mamstr	1	101623307	101627609	-1.39826	0.00571091
ENSRNOG00000019986	Pot1	4	51888633	51946715	-1.39759	0.000313013
ENSRNOG00000036603	Ifit1lb	1	252914683	252922486	-1.39749	0.0019619
ENSRNOG00000014258	Rab32	1	4637490	4653210	-1.39635	0.000313013
ENSRNOG00000019817	Ddx28	19	37988422	37990353	-1.39582	0.000313013
ENSRNOG00000007304	Herc3	4	89078710	89169146	-1.39468	0.000313013
ENSRNOG00000002069	Slc35a5	11	60613897	60634066	-1.39354	0.000313013
ENSRNOG00000008155	Dus4l	6	50928396	50943488	-1.39108	0.00411485
ENSRNOG00000005623	Ankmy2	6	55648020	55689218	-1.38835	0.000313013
ENSRNOG00000015796	Msh2	6	11215938	11274932	-1.38783	0.000313013
ENSRNOG00000010078	Spag1	7	74994604	75054293	-1.38748	0.000313013
ENSRNOG00000010169	Atpaf1	5	134641607	134667084	-1.38709	0.000313013
ENSRNOG00000020185	Wdr6	8	117355942	117382715	-1.38706	0.000313013
ENSRNOG00000052386	Nlrx1	8	48584070	48597867	-1.38674	0.000313013
ENSRNOG00000052232	Cyb561d1	2	210988868	210991509	-1.38665	0.000313013
ENSRNOG00000020721	Nme6	8	117920943	117928195	-1.38616	0.000313013
ENSRNOG00000003515	Ephx1	13	99271365	99300579	-1.38504	0.000313013
ENSRNOG00000015421	Slc27a3	2	189760746	189765415	-1.38503	0.000313013
ENSRNOG00000014254	Cpt1a	1	218569509	218629678	-1.38353	0.000313013
ENSRNOG00000017680	Dennd2d	2	209097926	209116965	-1.38339	0.00174741
ENSRNOG00000008307	Nanp	3	146800018	146812989	-1.38166	0.000313013
ENSRNOG00000015455	Spr	4	116912350	116916236	-1.37628	0.000313013
ENSRNOG00000042556	Bmyc	3	2916661	2917421	-1.37555	0.000313013
ENSRNOG00000059492	-	1	60884760	60894948	-1.37442	0.000313013
ENSRNOG00000047118	LOC683897	20	48275761	48294948	-1.37062	0.000313013
ENSRNOG00000057832	Rnf125	18	15192961	15225427	-1.36821	0.0202804
ENSRNOG00000049194	AABR07066435.1	9	8817000	8854495	-1.36741	0.00174741
ENSRNOG00000028368	Etnk2	13	50481162	50499140	-1.36731	0.000313013
ENSRNOG00000008619	Agtrap	5	164886812	164898420	-1.36722	0.000313013
ENSRNOG00000061348	Fam53b	1	204714472	204817080	-1.36705	0.000313013
ENSRNOG00000001375	Gal3st4	12	19583109	19592000	-1.36643	0.0029827
ENSRNOG00000032895	Cyp4f4	7	14891000	14907305	-1.36328	0.00834997
ENSRNOG00000022576	Nudt12	9	105680669	105693357	-1.36102	0.000313013
ENSRNOG00000012674	Adrb3	16	69003867	69006632	-1.3605	0.000313013
ENSRNOG00000003332	Nt5m	10	46216883	46243077	-1.36037	0.000313013
ENSRNOG00000000303	Cep57l1	20	46610145	46666830	-1.3583	0.000313013
ENSRNOG00000015768	Cml5	4	117506731	117531480	-1.35675	0.0232942
ENSRNOG00000003463	Srebf1	10	46511270	46593009	-1.35668	0.000313013
ENSRNOG00000004503	L3hypdh	6	94824111	94834908	-1.35527	0.000583569
ENSRNOG00000017382	Snx33	8	61584655	61595032	-1.352	0.000313013
ENSRNOG00000000967	Aacs	12	36512392	36555694	-1.34958	0.000313013
ENSRNOG00000001861	Ydjc	11	88090920	88093516	-1.34895	0.000313013
ENSRNOG00000046005	Scd2	1	264059373	264072433	-1.34889	0.000313013
ENSRNOG00000020881	Frmd8	1	221213307	221233921	-1.34816	0.000313013
ENSRNOG00000022844	Pdzrn4	7	133856100	134004250	-1.34629	0.00217223
ENSRNOG00000026226	Hook1	5	114939995	115000691	-1.34575	0.000313013
ENSRNOG00000001680	Mina	11	43006756	43022565	-1.34561	0.000313013
ENSRNOG00000029893	Rwdd3	2	224710347	224723112	-1.3455	0.00657385
ENSRNOG00000011112	Fam161b	6	108061062	108076186	-1.34516	0.0133695
ENSRNOG00000001374	Rasal1	12	41416217	41448668	-1.34331	0.000313013
ENSRNOG00000021158	Nudt22	1	222247501	222250980	-1.34187	0.000313013
ENSRNOG00000014628	Pomk	16	70859279	70869634	-1.34064	0.000313013
ENSRNOG00000020588	Efna4	2	188655911	188660179	-1.33781	0.0029827
ENSRNOG00000009176	Mkrn2	4	147514119	147592699	-1.33705	0.0416669
ENSRNOG00000020531	Fen1	1	226251517	226255886	-1.33531	0.000313013
ENSRNOG00000049426	Mmab	12	47920742	47935525	-1.33376	0.000313013
ENSRNOG00000007645	Kcnj9	13	90703035	90710287	-1.33286	0.00587005
ENSRNOG00000059715	Cc2d2a	14	71895245	71973419	-1.33151	0.000313013
ENSRNOG00000005568	Pcnxl4	6	95323578	95360127	-1.3314	0.000313013
ENSRNOG00000011595	Senp8	8	64559014	64572850	-1.32952	0.00553336
ENSRNOG00000008674	Prdm11	3	81867437	81911197	-1.32834	0.000313013
ENSRNOG00000015003	Pex11a	1	141474179	141481315	-1.32768	0.000313013
ENSRNOG00000003728	Xylt2	10	82386004	82399485	-1.3275	0.000313013
ENSRNOG00000015975	LOC497940	10	56507552	56511583	-1.32701	0.0231742
ENSRNOG00000053640	Kcng2	18	76809143	76878981	-1.32582	0.000313013
ENSRNOG00000031939	AABR07066416.1	9	8629215	8632017	-1.32273	0.00411485
ENSRNOG00000043267	Ftsj2	12	16398748	16403656	-1.32013	0.000313013
ENSRNOG00000006699	Mlh3	6	109059340	109095557	-1.31872	0.000313013
ENSRNOG00000021780	Rad51d	10	70227162	70241254	-1.31654	0.000313013
ENSRNOG00000012795	Cables1	18	3317723	3421721	-1.3162	0.000313013
ENSRNOG00000009983	Lrrc42	5	126835154	126856292	-1.31565	0.000313013
ENSRNOG00000000158	Cdo1	18	40701983	40716686	-1.31406	0.000313013
ENSRNOG00000013552	Scd1	1	264160128	264172729	-1.31236	0.000313013
ENSRNOG00000027282	Cep68	14	104505318	104523297	-1.3121	0.000313013
ENSRNOG00000014055	Nat1	16	23961066	23991573	-1.31022	0.000313013
ENSRNOG00000017285	Tab1	7	121350948	121382111	-1.30939	0.000313013
ENSRNOG00000001692	Chaf1b	11	34101196	34121378	-1.30927	0.000313013
ENSRNOG00000011111	Cipc	6	110968060	110990912	-1.30881	0.000313013
ENSRNOG00000009742	Rad52	4	152430186	152451609	-1.30575	0.0139396
ENSRNOG00000020088	Klhl26	16	20704806	20729882	-1.30534	0.000313013
ENSRNOG00000005284	Itpka	3	111545006	111553604	-1.30451	0.00908896
ENSRNOG00000021207	Lgals12	1	222891625	222902320	-1.30397	0.00174741
ENSRNOG00000012962	Nudt16	8	113672757	113675128	-1.30372	0.000313013
ENSRNOG00000013585	Nmnat3	8	106317123	106429522	-1.30279	0.000313013
ENSRNOG00000045795	Pddc1	1	213951758	213957535	-1.30255	0.000313013
ENSRNOG00000002373	Akap1	10	76151037	76166276	-1.30188	0.000313013
ENSRNOG00000010642	Lysmd2	8	82560760	82577019	-1.30029	0.000313013
ENSRNOG00000024322	Shroom2	X	23478870	23649466	-1.30002	0.000313013
ENSRNOG00000021712	Rcbtb1	15	39638509	39669473	-1.29942	0.000313013
ENSRNOG00000056017	Bcl7a	12	38662302	38691075	-1.29872	0.0230538
ENSRNOG00000000658	Acacb	12	48127148	48238887	-1.29798	0.000313013
ENSRNOG00000016503	Smarcal1	9	79944131	79990229	-1.2975	0.000313013
ENSRNOG00000013252	Cwc27	2	34719343	34923024	-1.29676	0.000313013
ENSRNOG00000018944	Pank1	1	253119111	253185533	-1.29624	0.000313013
ENSRNOG00000053201	Gpcpd1	3	125169134	125213607	-1.29553	0.000313013
ENSRNOG00000026874	Zfp956	4	77623537	77635362	-1.29397	0.00484209
ENSRNOG00000016875	Cbx7	7	121136057	121153383	-1.29271	0.000313013
ENSRNOG00000055178	AABR07058124.3	7	101138548	101138860	-1.29267	0.026636
ENSRNOG00000001251	Grifin	12	16170161	16172129	-1.28899	0.000313013
ENSRNOG00000031138	Irgm	10	34213935	34221928	-1.28541	0.000313013
ENSRNOG00000019737	Sema4a	2	187799559	187817789	-1.28482	0.000313013
ENSRNOG00000029740	Slc35g1	1	257076220	257082655	-1.28224	0.00316568
ENSRNOG00000005275	Shmt1	10	47031049	47059216	-1.2812	0.000313013
ENSRNOG00000032959	Adh7	2	243502072	243516532	-1.28086	0.0116362
ENSRNOG00000007098	Gtpbp10	4	25635764	25653283	-1.28033	0.000313013
ENSRNOG00000010608	Cep162	8	94863281	94922017	-1.2803	0.00131363
ENSRNOG00000001082	Abcb9	12	37923527	37958363	-1.27964	0.000313013
ENSRNOG00000010947	Mmp14	15	33074440	33083655	-1.27528	0.000313013
ENSRNOG00000015268	Ppapdc2	1	247046649	247088012	-1.27436	0.000313013
ENSRNOG00000011677	Slc39a10	9	60039296	60070552	-1.27297	0.000313013
ENSRNOG00000019382	Zbtb47	8	130401469	130406991	-1.27259	0.000313013
ENSRNOG00000018517	Trim21	1	167686172	167708714	-1.2716	0.000313013
ENSRNOG00000007405	Krba1	4	78024764	78046066	-1.26999	0.000313013
ENSRNOG00000032394	Tymp	7	130326599	130347587	-1.2699	0.00108423
ENSRNOG00000058243	Rfx8	9	46414563	46475040	-1.26934	0.018085
ENSRNOG00000007882	Ablim2	14	80045077	80169472	-1.26662	0.00411485
ENSRNOG00000034007	Nr3c2	19	34448288	34752695	-1.266	0.00257262
ENSRNOG00000020839	Lrfn3	1	88819444	88826302	-1.26587	0.000313013
ENSRNOG00000028254	Tmem141	3	2843634	2845593	-1.26455	0.000313013
ENSRNOG00000004140	Pacrgl	14	66749808	66771750	-1.26454	0.00316568
ENSRNOG00000053230	Fopnl	10	730246	751061	-1.26407	0.000313013
ENSRNOG00000043189	Trub2	3	8338483	8348746	-1.26399	0.000313013
ENSRNOG00000046949	Kcnb1	3	163850784	163935617	-1.26278	0.00879689
ENSRNOG00000026286	Nhlrc1	17	18059381	18060572	-1.26184	0.00923703
ENSRNOG00000001357	Mblac1	12	19335840	19337102	-1.26138	0.000583569
ENSRNOG00000045665	Amigo1	2	210977937	210982579	-1.25725	0.000313013
ENSRNOG00000023639	Rpusd1	10	15099008	15102960	-1.25688	0.000313013
ENSRNOG00000000302	Sesn1	20	46667120	46758305	-1.25383	0.000313013
ENSRNOG00000012503	Dnajc16	5	160325106	160352927	-1.25379	0.000313013
ENSRNOG00000024221	Mettl24	20	48586324	48706793	-1.25365	0.000583569
ENSRNOG00000028584	Alkbh2	12	48257608	48262243	-1.2524	0.00354539
ENSRNOG00000012582	Eif4ebp1	16	68954860	68968248	-1.25203	0.000313013
ENSRNOG00000012785	Armc10	4	10004847	10020022	-1.24977	0.000313013
ENSRNOG00000021268	1110034G24Rik	3	125320679	125396821	-1.24928	0.00603436
ENSRNOG00000018533	Iffo1	4	157659146	157676331	-1.24905	0.000313013
ENSRNOG00000004361	Parp10	7	117291876	117300662	-1.24846	0.000313013
ENSRNOG00000018363	Hectd3	5	135860674	135868495	-1.24646	0.000313013
ENSRNOG00000010099	Asb8	7	139724345	139734568	-1.2447	0.000313013
ENSRNOG00000038877	Btn2a2	17	43868190	43879839	-1.24266	0.00834997
ENSRNOG00000017051	Tmem110	16	6903211	6958783	-1.24233	0.000313013
ENSRNOG00000055915	Ago1	5	144448791	144479306	-1.24112	0.000313013
ENSRNOG00000001525	Igsf11	11	64286693	64421248	-1.24106	0.000313013
ENSRNOG00000000264	Def8	19	56243407	56259196	-1.24003	0.000313013
ENSRNOG00000019368	Scnn1a	4	157836911	157860049	-1.23969	0.00131363
ENSRNOG00000005350	Pwp1	7	23988775	24004774	-1.23643	0.000313013
ENSRNOG00000043223	Zfp949	8	96356087	96380770	-1.23473	0.00739075
ENSRNOG00000019825	Zdhhc24	1	220137256	220144319	-1.23352	0.000313013
ENSRNOG00000023312	Lonrf2	9	45466687	45505767	-1.23322	0.000313013
ENSRNOG00000025970	LOC102551819	9	84550602	84552964	-1.23127	0.00834997
ENSRNOG00000011669	Gstcd	2	238109489	238253287	-1.22679	0.00278516
ENSRNOG00000037720	Rita1	12	41486075	41488885	-1.22497	0.000583569
ENSRNOG00000018657	Scrn3	3	60024012	60048746	-1.22452	0.000313013
ENSRNOG00000015425	Ssx2ip	2	252263484	252296051	-1.22246	0.000313013
ENSRNOG00000018729	Rad9a	1	219444091	219450451	-1.22103	0.000313013
ENSRNOG00000045623	Capn10	9	100103999	100112832	-1.22005	0.000313013
ENSRNOG00000018247	Dhx58	10	88599679	88611105	-1.21938	0.000313013
ENSRNOG00000055036	RGD1311164	4	159483130	159515447	-1.21924	0.000313013
ENSRNOG00000013647	Polm	14	86069015	86078954	-1.21895	0.000313013
ENSRNOG00000005228	Gnptab	7	28956511	29022868	-1.21857	0.000313013
ENSRNOG00000018293	Strip1	2	210393688	210413985	-1.21766	0.000313013
ENSRNOG00000017496	Cnp	10	88490797	88497356	-1.21742	0.000313013
ENSRNOG00000053699	AC096809.1	1	253186014	253186695	-1.21695	0.00108423
ENSRNOG00000014310	Tmtc4	15	109339563	109394927	-1.21664	0.000313013
ENSRNOG00000019979	B3galt6	5	173423474	173425611	-1.21631	0.000313013
ENSRNOG00000010636	Coa7	5	127925725	127936509	-1.21611	0.000313013
ENSRNOG00000007340	Dcp1b	4	151250040	151285702	-1.2152	0.000313013
ENSRNOG00000002181	Helq	14	10446992	10491190	-1.21398	0.00237778
ENSRNOG00000001915	Chodl	11	17538062	17560296	-1.21354	0.0164414
ENSRNOG00000027582	Dpysl4	1	211423021	211438531	-1.21348	0.0064025
ENSRNOG00000053309	Tubd1	10	73868942	73886669	-1.21337	0.000583569
ENSRNOG00000024578	Ttyh2	10	103206013	103248862	-1.21336	0.000313013
ENSRNOG00000005849	Aco1	5	56425023	56481218	-1.21294	0.000313013
ENSRNOG00000018193	Poc5	2	27000326	27030754	-1.21291	0.000583569
ENSRNOG00000013301	Bean1	19	949606	983556	-1.21209	0.00834997
ENSRNOG00000006698	Rab33a	X	135348435	135360203	-1.2107	0.000313013
ENSRNOG00000003177	Mat2b	10	25832071	25847994	-1.21036	0.000313013
ENSRNOG00000020653	S1pr2	8	21984913	21995806	-1.2098	0.000313013
ENSRNOG00000022472	Snap47	10	45757196	45798715	-1.20916	0.000313013
ENSRNOG00000009148	Cyb5rl	5	126668688	126683179	-1.20904	0.0146075
ENSRNOG00000030537	Slc26a11	10	108480367	108503706	-1.20682	0.000843117
ENSRNOG00000008310	Mpo	10	75087891	75098260	-1.20595	0.000313013
ENSRNOG00000018648	Mppe1	18	62946952	62965538	-1.20289	0.000313013
ENSRNOG00000054385	Rhebl1	7	140552732	140556639	-1.20272	0.0489917
ENSRNOG00000018520	Nsun6	17	82022489	82060123	-1.20214	0.00153545
ENSRNOG00000047329	Mtif3	12	9846397	9864791	-1.20091	0.00217223
ENSRNOG00000025003	AC114460.1	1	142027249	142028043	-1.19983	0.00535754
ENSRNOG00000001369	Oas1a	12	41200717	41211909	-1.19977	0.000313013
ENSRNOG00000012663	Mfsd6	9	53626591	53710817	-1.19862	0.000313013
ENSRNOG00000049471	Steap3	13	36257111	36290531	-1.1984	0.000313013
ENSRNOG00000009667	Mlst8	10	13839249	13845001	-1.19782	0.000313013
ENSRNOG00000011254	Fam76a	5	151089899	151117042	-1.1969	0.000583569
ENSRNOG00000013690	RGD1307315	6	137386421	137393506	-1.19519	0.010138
ENSRNOG00000024135	Zmat1	X	105805901	105835327	-1.19435	0.000313013
ENSRNOG00000007514	Sox12	3	147864373	147865393	-1.19415	0.000313013
ENSRNOG00000033133	Nae1	19	653509	680378	-1.19361	0.000313013
ENSRNOG00000016252	Mblac2	2	9578344	9623513	-1.19316	0.000313013
ENSRNOG00000048914	Traf1	3	14003339	14019204	-1.19165	0.000313013
ENSRNOG00000015195	Hdhd3	5	78358202	78361647	-1.19098	0.000313013
ENSRNOG00000004076	Pms1	9	53120655	53206516	-1.19076	0.000313013
ENSRNOG00000025454	Rrm2b	7	76750049	76780817	-1.19012	0.00316568
ENSRNOG00000006867	Etv1	6	58467253	58558631	-1.19008	0.000313013
ENSRNOG00000008612	Agbl5	6	26838035	26855658	-1.18959	0.000313013
ENSRNOG00000018785	Slc16a13	10	56827593	56831243	-1.18956	0.000313013
ENSRNOG00000012185	Zfyve21	6	136380989	136436818	-1.18954	0.00447988
ENSRNOG00000015347	Trim45	2	203301837	203310532	-1.1888	0.0135192
ENSRNOG00000055583	Ttyh3	12	16084265	16112664	-1.18843	0.000313013
ENSRNOG00000047035	Fadd	1	217746027	217749045	-1.18839	0.00787153
ENSRNOG00000010883	Pard6b	3	164822110	164843395	-1.18834	0.000313013
ENSRNOG00000001770	Ehhadh	11	82945103	82978364	-1.18816	0.00153545
ENSRNOG00000022702	Fbxo22	8	59769993	59849490	-1.1868	0.000313013
ENSRNOG00000022807	Pced1b	7	138707425	138846123	-1.18563	0.000313013
ENSRNOG00000002470	Ifi47	10	34277992	34285623	-1.18542	0.000313013
ENSRNOG00000056009	Rab11fip5	4	117115075	117153907	-1.1854	0.000583569
ENSRNOG00000004145	Prorsd1	14	113938060	113940330	-1.18353	0.000843117
ENSRNOG00000010316	Magohb	4	165514529	165522418	-1.18239	0.00501637
ENSRNOG00000006615	Mtap	5	107711076	107777530	-1.18129	0.000313013
ENSRNOG00000021323	Car13	2	88282960	88314254	-1.18126	0.004673
ENSRNOG00000037562	Zbtb42	6	137243184	137245313	-1.17937	0.00257262
ENSRNOG00000005426	Snupn	8	61615649	61648390	-1.17864	0.000313013
ENSRNOG00000056955	Ccdc64	12	46615648	46703287	-1.17813	0.000583569
ENSRNOG00000039745	Pm20d1	13	48575090	48596515	-1.1772	0.000583569
ENSRNOG00000059683	Mpp2	10	89999916	90030639	-1.17638	0.000313013
ENSRNOG00000014463	Uri1	1	94346513	94404211	-1.17621	0.000313013
ENSRNOG00000054959	LOC103694874	AABR07024104.1	23100	31944	-1.17584	0.00108423
ENSRNOG00000018462	Rabep2	1	197839429	197856312	-1.1756	0.000313013
ENSRNOG00000001035	Gtf2h3	12	37427545	37468935	-1.17552	0.0207959
ENSRNOG00000008748	Pex2	2	98252924	98269184	-1.17508	0.000313013
ENSRNOG00000048718	Ccdc71	8	117246375	117250280	-1.17413	0.000313013
ENSRNOG00000014496	Coro6	10	62691952	62699723	-1.17319	0.000313013
ENSRNOG00000006539	Pex16	3	81283136	81292573	-1.17284	0.000313013
ENSRNOG00000013751	Prosc	16	69163576	69176036	-1.17256	0.000313013
ENSRNOG00000022570	Pus7l	7	135765302	135800481	-1.16944	0.00278516
ENSRNOG00000018160	Zswim5	5	135735824	135852575	-1.16857	0.000313013
ENSRNOG00000025823	Rbm46	2	181831243	181874223	-1.16711	0.000313013
ENSRNOG00000000937	Slc46a3	12	8725516	8741951	-1.16672	0.00553336
ENSRNOG00000014720	Srbd1	6	9266890	9459188	-1.16669	0.000313013
ENSRNOG00000030517	Zfp879	10	36326632	36336628	-1.16599	0.011956
ENSRNOG00000042353	Mlkl	19	43506975	43528851	-1.16584	0.000313013
ENSRNOG00000018144	Depdc5	14	83088999	83219464	-1.16488	0.000313013
ENSRNOG00000009636	Scrn1	4	84678974	84740909	-1.16444	0.000313013
ENSRNOG00000011253	RGD1304810	16	59317698	59366824	-1.16368	0.00354539
ENSRNOG00000004135	RGD1311745	8	132029620	132103927	-1.16269	0.000843117
ENSRNOG00000014369	Slc27a4	3	8363936	8376858	-1.16201	0.000313013
ENSRNOG00000012866	Nek8	10	65425770	65437143	-1.16158	0.000313013
ENSRNOG00000002894	Mnt	10	61685644	61697603	-1.16144	0.00108423
ENSRNOG00000015538	Abcd2	7	132294561	132343169	-1.16136	0.00131363
ENSRNOG00000015118	Cpped1	10	3655037	3774884	-1.16112	0.000313013
ENSRNOG00000005641	Fbxl4	5	36555108	36629689	-1.16101	0.000313013
ENSRNOG00000007329	Frmd6	6	93281407	93358840	-1.16051	0.000313013
ENSRNOG00000006334	Txndc16	15	19473372	19541815	-1.16048	0.000583569
ENSRNOG00000051245	Rn60_X_0713.5	X	70421598	70422443	-1.16026	0.046241
ENSRNOG00000054086	Sp5	3	56766474	56769277	-1.15951	0.0402441
ENSRNOG00000046443	Mthfsd	19	53026293	53034734	-1.1584	0.00951601
ENSRNOG00000001629	Wrb	11	36497508	36511535	-1.15754	0.000313013
ENSRNOG00000004172	Pdk2	10	82839152	82852660	-1.15697	0.000313013
ENSRNOG00000000476	Zbtb22	20	5476345	5479511	-1.15675	0.000313013
ENSRNOG00000022421	Crtc1	16	20740825	20794039	-1.15503	0.000313013
ENSRNOG00000022143	Dusp23	13	91018509	91020112	-1.15246	0.0206739
ENSRNOG00000051442	AABR07036019.1	12	30655490	30668359	-1.1504	0.00217223
ENSRNOG00000015283	Nt5c1a	5	140888972	140904207	-1.14976	0.00673538
ENSRNOG00000046912	Nr1d2	15	8730870	8757165	-1.14953	0.000313013
ENSRNOG00000026569	LOC102555377	1	62133815	62174310	-1.14805	0.00108423
ENSRNOG00000012604	Swsap1	8	22966560	22969459	-1.14477	0.000313013
ENSRNOG00000033906	Zfp667	1	71270106	71290337	-1.14292	0.000583569
ENSRNOG00000020880	Klhl18	8	118671311	118696187	-1.14277	0.00108423
ENSRNOG00000022839	Ifit3	1	252906233	252911373	-1.14251	0.000313013
ENSRNOG00000022698	Vsig10	12	44966118	44999159	-1.14197	0.000313013
ENSRNOG00000020882	Shkbp1	1	84154702	84168074	-1.14168	0.000313013
ENSRNOG00000006384	Ddx58	5	56500733	56536772	-1.14162	0.000313013
ENSRNOG00000009412	Lrch1	15	56785161	56970365	-1.14159	0.000313013
ENSRNOG00000021931	Uba6	14	23507627	23571446	-1.14124	0.000313013
ENSRNOG00000010160	Ice2	8	75625173	75666866	-1.14121	0.000313013
ENSRNOG00000020350	Pacs1	1	220516315	220644636	-1.14114	0.000313013
ENSRNOG00000037478	Noc4l	12	52072187	52076739	-1.14063	0.000313013
ENSRNOG00000012853	Tk2	19	917202	939221	-1.1399	0.000313013
ENSRNOG00000056889	Vps33a	12	38459831	38484512	-1.1378	0.000313013
ENSRNOG00000017581	RGD1306227	2	52333395	52355042	-1.13683	0.00237778
ENSRNOG00000013692	LOC499602	2	127707689	127828535	-1.13392	0.0431913
ENSRNOG00000059142	Dtwd2	18	43857969	43945273	-1.13301	0.00724019
ENSRNOG00000052038	Haus8	16	19654797	19669196	-1.13252	0.000313013
ENSRNOG00000007993	Sh3tc1	14	80195714	80229214	-1.1305	0.000313013
ENSRNOG00000009035	Malsu1	4	78735278	78744102	-1.13021	0.000313013
ENSRNOG00000017079	Pgm2l1	1	165237846	165286980	-1.12939	0.00217223
ENSRNOG00000007947	Fam13a	4	89183767	89281222	-1.12888	0.000313013
ENSRNOG00000004571	RGD1563680	3	107142761	107348650	-1.12633	0.00894749
ENSRNOG00000007972	Rbbp9	3	138701585	138708332	-1.12545	0.000313013
ENSRNOG00000023985	Fan1	1	125181837	125209727	-1.12484	0.000843117
ENSRNOG00000003526	Sytl4	X	104765293	104814145	-1.1236	0.000313013
ENSRNOG00000002387	Tceal1	X	107370430	107372338	-1.12348	0.000313013
ENSRNOG00000057945	Fancg	5	58448821	58455819	-1.12318	0.0328124
ENSRNOG00000016776	Extl1	5	152573757	152589719	-1.12304	0.000313013
ENSRNOG00000016134	Msh6	6	11644577	11686682	-1.12264	0.0400401
ENSRNOG00000026661	Hcar1	12	38144854	38146271	-1.12252	0.0464376
ENSRNOG00000017505	Npepo	17	507376	821582	-1.12206	0.00603436
ENSRNOG00000001194	Rrp1b	20	10844265	10869821	-1.12169	0.000313013
ENSRNOG00000001117	Fbxl18	12	13734428	13747215	-1.12145	0.00756001
ENSRNOG00000038960	RGD1309362	18	55505992	55508704	-1.11877	0.000313013
ENSRNOG00000013729	RGD1306271	4	65834034	65962539	-1.11778	0.000313013
ENSRNOG00000001825	Pkp2	11	88912598	88972176	-1.11709	0.00237778
ENSRNOG00000021203	Atl3	1	222746022	222786942	-1.11672	0.000313013
ENSRNOG00000026964	Gas8	19	56316267	56335870	-1.116	0.0148848
ENSRNOG00000006591	Fam163b	3	5656162	5693147	-1.11599	0.0171273
ENSRNOG00000015235	Fra10ac1	1	256881770	256914260	-1.11552	0.000313013
ENSRNOG00000007722	Fam57a	10	64360389	64366586	-1.11488	0.00690787
ENSRNOG00000001299	Sun1	12	17488486	17522534	-1.11305	0.000313013
ENSRNOG00000026211	Mri1	19	25360163	25366806	-1.11172	0.000313013
ENSRNOG00000008400	Pml	8	63004869	63034226	-1.11146	0.000313013
ENSRNOG00000002342	Aldh3a2	10	47525492	47546345	-1.11097	0.000313013
ENSRNOG00000057761	Ttf2	2	203318854	203350736	-1.11094	0.000313013
ENSRNOG00000008170	Jph2	3	159712324	159775643	-1.11005	0.00237778
ENSRNOG00000029264	Kcnn1	16	20336637	20348804	-1.10961	0.00354539
ENSRNOG00000001335	Zkscan1	12	19231091	19247387	-1.10898	0.000313013
ENSRNOG00000001040	Pms2	12	12714393	12738641	-1.107	0.000313013
ENSRNOG00000020897	Prpf19	1	226947104	226958144	-1.1049	0.000313013
ENSRNOG00000018788	Btbd2	7	11930134	11942799	-1.10338	0.000313013
ENSRNOG00000026913	Bbs10	7	54031315	54034350	-1.10176	0.00673538
ENSRNOG00000048315	Eif2ak2	6	1428833	1466201	-1.10102	0.000313013
ENSRNOG00000036827	Ppp1r1a	7	145146480	145154131	-1.10025	0.00587005
ENSRNOG00000061844	AABR07005618.1	1	190368883	190370499	-1.09987	0.0132264
ENSRNOG00000057284	Cenpb	3	123721485	123723524	-1.09848	0.000313013
ENSRNOG00000024280	Ccdc170	1	41065715	41125835	-1.09845	0.0314705
ENSRNOG00000008168	Wnt5b	4	151500956	151516894	-1.09819	0.000843117
ENSRNOG00000043201	Adck3	13	98451636	98480419	-1.09671	0.000313013
ENSRNOG00000056550	Epb41l4b	5	74030881	74191167	-1.0967	0.00237778
ENSRNOG00000010891	Lrrcc1	2	88384795	88414012	-1.09513	0.000313013
ENSRNOG00000002722	Sec14l1	10	106065711	106112857	-1.09496	0.000313013
ENSRNOG00000001435	Ssc4d	12	23752843	23762877	-1.09451	0.00153545
ENSRNOG00000008399	Dcaf4	6	107001762	107027456	-1.094	0.000313013
ENSRNOG00000003042	Mettl13	13	80420024	80441374	-1.09371	0.0169901
ENSRNOG00000007332	Sstr3	7	119760887	119768082	-1.09272	0.00108423
ENSRNOG00000061118	AABR07012047.1	2	183807072	183811118	-1.09269	0.00951601
ENSRNOG00000026044	Prrg1	X	45698236	45806198	-1.09259	0.000313013
ENSRNOG00000009593	Dtwd1	3	118430510	118442098	-1.09196	0.00373982
ENSRNOG00000022983	Trim17	10	45297852	45314837	-1.09186	0.00834997
ENSRNOG00000008610	Mbip	6	77226438	77243677	-1.09181	0.00237778
ENSRNOG00000024207	Fgfrl1	14	2018499	2032593	-1.08999	0.000313013
ENSRNOG00000004437	Map2k6	10	98706959	98823287	-1.0896	0.00518985
ENSRNOG00000029242	Plekho2	8	71094089	71118927	-1.08959	0.000313013
ENSRNOG00000026132	Trdmt1	17	80826845	80860195	-1.08935	0.008507
ENSRNOG00000053460	Acot3	6	107531527	107536789	-1.08844	0.00217223
ENSRNOG00000031889	AABR07065438.1	6	128738387	128739319	-1.08792	0.000313013
ENSRNOG00000016678	Angptl2	3	12178852	12415073	-1.08768	0.000313013
ENSRNOG00000039862	Cldn12	4	25686391	25692547	-1.08707	0.000313013
ENSRNOG00000032398	RGD1562136	9	111327401	111347430	-1.08666	0.000313013
ENSRNOG00000049943	Fam60a	4	183401317	183426439	-1.08651	0.00217223
ENSRNOG00000015416	Nabp1	9	55050202	55057658	-1.08642	0.00131363
ENSRNOG00000016108	Phlpp2	19	41731645	41798383	-1.08641	0.000313013
ENSRNOG00000021249	Ap5s1	3	123754056	123757359	-1.08613	0.00316568
ENSRNOG00000028390	Hhipl1	6	132219087	132240356	-1.0861	0.00879689
ENSRNOG00000005274	Vrk1	6	129835918	129902793	-1.08596	0.000313013
ENSRNOG00000009971	Plekha8	4	84770374	84820887	-1.08439	0.000313013
ENSRNOG00000047322	Crb3	9	9970208	9985630	-1.08381	0.0495009
ENSRNOG00000005801	Stx17	5	63870431	63922730	-1.08379	0.000313013
ENSRNOG00000013574	Appl1	16	2563519	2602103	-1.08376	0.000313013
ENSRNOG00000010643	Kank2	8	22791994	22821397	-1.08303	0.000313013
ENSRNOG00000020617	Mus81	1	220862385	220867815	-1.08286	0.000313013
ENSRNOG00000022636	Alpk1	2	231996087	232137422	-1.08109	0.00571091
ENSRNOG00000029127	Parp16	8	70708872	70729985	-1.08065	0.0070704
ENSRNOG00000000572	Chst3	20	29731815	29738506	-1.07791	0.000313013
ENSRNOG00000012683	Abhd17c	1	146248502	146289465	-1.07706	0.000313013
ENSRNOG00000003707	Zmym3	X	71299661	71313542	-1.0766	0.000313013
ENSRNOG00000001191	Tchp	12	47638273	47653638	-1.07627	0.000313013
ENSRNOG00000010805	Fabp4	2	93792600	93797305	-1.07622	0.000313013
ENSRNOG00000028896	A2m	4	154309425	154359137	-1.07536	0.0019619
ENSRNOG00000016719	Zfp161	9	117737610	117744300	-1.07409	0.000313013
ENSRNOG00000023208	RGD1309821	5	57876497	57881944	-1.07376	0.00131363
ENSRNOG00000056735	Zc4h2	X	64887977	64908682	-1.07282	0.00587005
ENSRNOG00000018082	Slc26a2	18	56520739	56534415	-1.0723	0.00316568
ENSRNOG00000017318	Zfp322a	17	44025266	44039284	-1.06921	0.000583569
ENSRNOG00000019630	Hacl1	16	7714464	7758189	-1.06867	0.000313013
ENSRNOG00000013631	Slc31a2	5	78120606	78131114	-1.06829	0.000583569
ENSRNOG00000015105	Bspry	5	78334283	78356460	-1.06793	0.0389263
ENSRNOG00000012037	Galnt7	16	35934969	36062719	-1.06781	0.000313013
ENSRNOG00000043098	Mt2A	19	11307966	11308740	-1.06754	0.000313013
ENSRNOG00000010719	Exosc10	5	165374950	165398217	-1.06731	0.000313013
ENSRNOG00000028910	RGD1565536	3	110498113	110572815	-1.06491	0.0412316
ENSRNOG00000001828	Stk38l	4	181027211	181089740	-1.06482	0.000313013
ENSRNOG00000030334	Adck5	7	117643205	117672373	-1.064	0.000843117
ENSRNOG00000032364	Tbcel	8	46694305	46750898	-1.06362	0.000313013
ENSRNOG00000003442	Adora1	13	51042247	51076852	-1.06357	0.0029827
ENSRNOG00000020450	Slc26a6	8	117648744	117659804	-1.06331	0.00108423
ENSRNOG00000013795	Asb7	1	127554784	127599257	-1.06298	0.00108423
ENSRNOG00000010381	Mknk1	5	134691880	134730893	-1.06268	0.000313013
ENSRNOG00000016316	Mcm2	4	120825698	120840111	-1.06251	0.000313013
ENSRNOG00000006913	Rpain	10	57606649	57613747	-1.06231	0.00131363
ENSRNOG00000019310	Eid2	1	85516652	85517360	-1.06227	0.00153545
ENSRNOG00000015558	Zfp512b	3	177078708	177089199	-1.06022	0.000313013
ENSRNOG00000018295	Ccar2	15	51818896	51834030	-1.05969	0.000313013
ENSRNOG00000027161	RGD1359158	1	239207868	239265997	-1.05909	0.000313013
ENSRNOG00000022252	Kbtbd3	8	1459525	1476837	-1.05903	0.000583569
ENSRNOG00000016980	Qprt	1	198544261	198559568	-1.0577	0.0471013
ENSRNOG00000003018	Olfml2b	13	88995315	89032487	-1.05697	0.000313013
ENSRNOG00000010060	Panx1	8	13566738	13606040	-1.05676	0.000313013
ENSRNOG00000027204	Map6	1	164225933	164292093	-1.05584	0.000843117
ENSRNOG00000056032	AABR07035780.1	12	22373882	22379737	-1.05538	0.0235725
ENSRNOG00000004727	Nup37	7	28654706	28743326	-1.05533	0.000313013
ENSRNOG00000009523	Rab11fip2	1	281065167	281101438	-1.05515	0.00108423
ENSRNOG00000014674	Exosc9	2	123264693	123323170	-1.05512	0.00108423
ENSRNOG00000002026	Dnajc28	11	31770164	31772984	-1.05424	0.0204136
ENSRNOG00000002323	RGD1566265	X	78870963	78911601	-1.05393	0.00174741
ENSRNOG00000009075	Trim13	15	41927240	41935718	-1.05296	0.018718
ENSRNOG00000019236	Rnf220	5	136129424	136166786	-1.05223	0.000313013
ENSRNOG00000008584	Rnaseh1	6	47916187	47925571	-1.0513	0.00108423
ENSRNOG00000049324	LOC100911766	1	214015218	214038723	-1.05101	0.00484209
ENSRNOG00000017991	Cdk20	17	1936162	1942865	-1.05046	0.00131363
ENSRNOG00000046958	Abo	3	4374601	4394428	-1.04963	0.0029827
ENSRNOG00000008484	Pdcl	3	21601815	21609853	-1.04905	0.000313013
ENSRNOG00000026978	Oscp1	5	144067415	144098207	-1.04759	0.00447988
ENSRNOG00000012733	Ankrd12	9	113605656	113682482	-1.04688	0.000313013
ENSRNOG00000053915	Phf11c	15	39693841	39705208	-1.0462	0.0171273
ENSRNOG00000017993	Abcb10	19	56742834	56772904	-1.0454	0.000313013
ENSRNOG00000017887	Mutyh	5	135663370	135675344	-1.04461	0.000313013
ENSRNOG00000018755	Acss2	3	151032951	151075856	-1.04456	0.000313013
ENSRNOG00000011461	Ap3m1	15	3436360	3454279	-1.04443	0.000313013
ENSRNOG00000001323	Zfp157	12	18464780	18487178	-1.04411	0.000843117
ENSRNOG00000002860	Ccdc181	13	82574965	82588640	-1.04359	0.00657385
ENSRNOG00000010877	Alg9	8	55202724	55265478	-1.0433	0.000313013
ENSRNOG00000014691	Ric3	1	173630760	173682226	-1.04308	0.0146075
ENSRNOG00000020744	Adar	2	189062442	189083236	-1.04241	0.000313013
ENSRNOG00000018246	Tdp2	17	42229641	42241066	-1.04121	0.000313013
ENSRNOG00000008474	Acox3	14	80314430	80355420	-1.04115	0.000313013
ENSRNOG00000000113	Elac1	18	69706521	69723869	-1.04063	0.00257262
ENSRNOG00000009343	Evpl	10	105100335	105116916	-1.03953	0.000313013
ENSRNOG00000011675	Zfp40	1	62555187	62558033	-1.03938	0.0105707
ENSRNOG00000000036	Klhdc8a	13	49074643	49082729	-1.03925	0.000313013
ENSRNOG00000020571	Mpg	10	15661607	15668022	-1.03822	0.004673
ENSRNOG00000020330	Wdr47	2	211381035	211441815	-1.03812	0.000313013
ENSRNOG00000046361	Hoxa7	4	82173292	82263302	-1.03645	0.018085
ENSRNOG00000001094	Zfp316	12	13353749	13364338	-1.03642	0.00587005
ENSRNOG00000032846	RGD1306001	7	126687404	126691232	-1.03501	0.00257262
ENSRNOG00000017601	Srd5a1	1	36320460	36354756	-1.03492	0.000313013
ENSRNOG00000003831	Tdp1	6	123897955	123963675	-1.03481	0.00174741
ENSRNOG00000009398	Tceanc2	5	126746171	126782726	-1.03363	0.000313013
ENSRNOG00000060175	Tsen2	4	147455532	147490733	-1.032	0.00571091
ENSRNOG00000048978	Nphp3	8	112526552	112575745	-1.03197	0.0111873
ENSRNOG00000010593	Ctnnal1	5	73561449	73621070	-1.03084	0.000313013
ENSRNOG00000051623	Exosc8	2	143892566	143931940	-1.0303	0.0370821
ENSRNOG00000007456	Calb1	5	29538379	29562773	-1.02905	0.0496105
ENSRNOG00000023446	Btbd8	14	3248079	3300200	-1.0288	0.0238161
ENSRNOG00000016183	Ipp	5	135351815	135388083	-1.02853	0.000843117
ENSRNOG00000013956	Rnf38	5	59607475	59647633	-1.02824	0.00108423
ENSRNOG00000029068	Wdr44	X	120859967	120965910	-1.02798	0.00174741
ENSRNOG00000030058	LOC100359600	6	10642699	10644676	-1.02658	0.0161582
ENSRNOG00000002660	Magee1	X	76083548	76087117	-1.02596	0.00894749
ENSRNOG00000027260	Adprh	11	64861767	64868108	-1.02595	0.000313013
ENSRNOG00000015518	Rbp4	1	256806471	256813711	-1.02535	0.000313013
ENSRNOG00000024543	RGD1561777	20	44995754	45005035	-1.02523	0.00621989
ENSRNOG00000007539	Rsad2	6	45655953	45669148	-1.02444	0.0102842
ENSRNOG00000047884	AABR07001923.1	1	62112796	62114672	-1.02349	0.0206739
ENSRNOG00000037327	F8a1	1	147021435	147022950	-1.02206	0.000313013
ENSRNOG00000007970	Plxnc1	7	35850397	36000906	-1.02183	0.00787153
ENSRNOG00000014946	Thumpd1	1	189457582	189460844	-1.02	0.000313013
ENSRNOG00000013097	LOC691485	6	137063610	137071722	-1.01935	0.0306294
ENSRNOG00000018020	Apbb1	1	170387608	170404056	-1.01841	0.000313013
ENSRNOG00000049179	Pidd1	1	213981844	213987053	-1.01769	0.0286144
ENSRNOG00000051570	AABR07001910.1	1	61870346	61872975	-1.01722	0.0257739
ENSRNOG00000020702	Cyb561a3	1	226634008	226642243	-1.01686	0.000583569
ENSRNOG00000003121	Rtn4rl1	10	62035737	62109110	-1.01656	0.00217223
ENSRNOG00000033736	Diras3	6	135938934	135939534	-1.01648	0.0236916
ENSRNOG00000052354	Arhgef40	15	28377995	28406046	-1.01568	0.0165591
ENSRNOG00000010027	Atr	8	103673410	103770947	-1.01436	0.000313013
ENSRNOG00000009161	Clasp2	8	122003915	122185495	-1.01357	0.000313013
ENSRNOG00000015622	Fbxo4	2	53797953	53811134	-1.01256	0.000313013
ENSRNOG00000032240	Gbp5	2	248178388	248197160	-1.01256	0.0019619
ENSRNOG00000001429	Lrwd1	12	23574186	23592774	-1.01221	0.0161582
ENSRNOG00000010185	RGD1306941	9	64066578	64075197	-1.01156	0.000313013
ENSRNOG00000010919	Mbd4	4	147746185	147756294	-1.0114	0.022292
ENSRNOG00000009208	Pibf1	15	83495376	83663143	-1.01121	0.000843117
ENSRNOG00000029826	Cep164	8	50070578	50126413	-1.0107	0.000313013
ENSRNOG00000013216	Usb1	19	10105700	10119128	-1.00992	0.00217223
ENSRNOG00000015458	Hemk1	8	116082004	116092763	-1.00945	0.0029827
ENSRNOG00000018760	Mpp7	17	60059948	60250352	-1.00926	0.0204136
ENSRNOG00000013256	Ric8a	1	213606598	213612904	-1.00862	0.000313013
ENSRNOG00000019519	Idnk	17	6885220	6892497	-1.0081	0.00571091
ENSRNOG00000027919	Rdh13	1	72956025	72984350	-1.00768	0.000313013
ENSRNOG00000008137	Cdk18	13	48893411	48927483	-1.00763	0.000313013
ENSRNOG00000017561	Toe1	5	135574171	135663299	-1.00688	0.0126889
ENSRNOG00000023431	RGD1561277	10	45193988	45211044	-1.00684	0.00430235
ENSRNOG00000043069	Sec22a	11	68633159	68686548	-1.00604	0.000313013
ENSRNOG00000032381	Naglu	10	88979382	88986867	-1.0058	0.000313013
ENSRNOG00000016152	Dek	17	17965880	17987834	-1.00529	0.000313013
ENSRNOG00000004572	Zfp472	7	15242226	15250411	-1.00527	0.0125321
ENSRNOG00000039278	Mcart1	5	61120418	61130026	-1.00401	0.000313013
ENSRNOG00000002241	Hspbap1	11	68141341	68197834	-1.00394	0.000583569
ENSRNOG00000031081	Stat2	7	2691368	2707741	-1.00333	0.000313013
ENSRNOG00000008965	Socs2	7	36495479	36499784	-1.00129	0.000313013
ENSRNOG00000000551	RGD1305587	20	31734182	31736212	-1.00113	0.000583569
ENSRNOG00000053961	Med9	10	46314374	46329373	-1.00038	0.00587005
ENSRNOG00000051510	Ccdc113	19	9912182	9931930	-0.9996	0.00657385
ENSRNOG00000024450	Poc1b	7	41304439	41404370	-0.999478	0.000313013
ENSRNOG00000010633	Acsl1	16	48937455	49003246	-0.999316	0.000313013
ENSRNOG00000013624	Uevld	1	102982122	103014388	-0.998776	0.00673538
ENSRNOG00000015644	Ugcg	5	76386835	76632462	-0.998725	0.000313013
ENSRNOG00000017328	Pter	17	80250520	80311981	-0.997897	0.000843117
ENSRNOG00000005107	Recql5	10	104443735	104482838	-0.997608	0.000313013
ENSRNOG00000016150	Ifrd2	8	116343095	116348314	-0.997339	0.000313013
ENSRNOG00000060410	Pcdh1	18	31328918	31343797	-0.99715	0.000583569
ENSRNOG00000019299	Edem2	3	151232750	151258580	-0.995902	0.000313013
ENSRNOG00000002165	Fam175a	14	10424673	10439003	-0.994246	0.0120887
ENSRNOG00000040110	Foxn2	6	12179226	12205446	-0.993516	0.000313013
ENSRNOG00000060288	AABR07002120.1	1	66643738	66645214	-0.993177	0.000313013
ENSRNOG00000007981	Klhl23	3	56056924	56070614	-0.992235	0.00834997
ENSRNOG00000016405	Pcsk4	7	12247497	12255719	-0.990863	0.000843117
ENSRNOG00000016870	Pcif1	3	161343882	161356815	-0.99063	0.000313013
ENSRNOG00000042451	Ddx59	13	53299871	53324824	-0.989715	0.00108423
ENSRNOG00000045924	RT1-T24-3	20	3226351	3233694	-0.989688	0.00217223
ENSRNOG00000018863	Abcc10	9	17041388	17065600	-0.989553	0.00174741
ENSRNOG00000019435	Psd	1	266059330	266074181	-0.988596	0.000843117
ENSRNOG00000016906	Lipt2	1	165170644	165172972	-0.988094	0.00354539
ENSRNOG00000020194	Hes6	9	98549704	98551438	-0.987726	0.000313013
ENSRNOG00000024312	Xkr8	5	150918602	150949931	-0.987161	0.0164414
ENSRNOG00000002089	Ccng2	14	16267572	16276068	-0.986421	0.000313013
ENSRNOG00000022796	Fgfbp3	1	255555049	255557055	-0.985656	0.0168525
ENSRNOG00000032539	Spag8	5	59147336	59149699	-0.984949	0.0139396
ENSRNOG00000021962	Fzd2	10	90550146	90552057	-0.984084	0.00373982
ENSRNOG00000027654	Appbp2	10	72503346	72545141	-0.983953	0.000313013
ENSRNOG00000048817	Gspt2	X	63954726	63961613	-0.983875	0.0276988
ENSRNOG00000019740	Hdgfrp3	1	143661520	143751789	-0.983558	0.00392613
ENSRNOG00000049724	B3gntl1	10	110800863	110863021	-0.983505	0.00787153
ENSRNOG00000007519	Tmem43	4	123118467	123133609	-0.98341	0.000313013
ENSRNOG00000004255	Usf1	13	89797799	89805558	-0.983237	0.000313013
ENSRNOG00000022491	Wdr76	3	113448876	113478215	-0.982591	0.0270009
ENSRNOG00000007229	Nr0b2	5	151776003	151779319	-0.982404	0.00131363
ENSRNOG00000013317	RGD1565222	15	33224895	33250546	-0.982278	0.00237778
ENSRNOG00000024757	Endod1	8	12900829	12902262	-0.981918	0.000313013
ENSRNOG00000007127	Bbs5	3	55886694	55907716	-0.98141	0.00430235
ENSRNOG00000003187	Armcx5	X	106253354	106255058	-0.980973	0.00787153
ENSRNOG00000007110	Ankrd6	5	48052400	48194294	-0.979897	0.000313013
ENSRNOG00000027087	Tmem186	10	7077487	7080798	-0.979036	0.000313013
ENSRNOG00000023403	Gtpbp3	16	19896985	19902245	-0.9777	0.000313013
ENSRNOG00000005558	LOC100125367	13	111890893	111917587	-0.977096	0.0232942
ENSRNOG00000008309	Rpa3	4	34279319	34282351	-0.977091	0.000313013
ENSRNOG00000018590	Drg1	14	83460539	83476568	-0.977085	0.000313013
ENSRNOG00000012111	Poli	18	65748907	65768781	-0.976593	0.00879689
ENSRNOG00000036660	Fn3krp	10	110614712	110623519	-0.975912	0.000313013
ENSRNOG00000008075	Ift74	5	113592918	113682484	-0.975506	0.00108423
ENSRNOG00000014331	Zfp717	8	23235593	23292682	-0.97529	0.000313013
ENSRNOG00000030410	Zfp958	12	5485902	5490935	-0.974909	0.000313013
ENSRNOG00000006227	Ifih1	3	48557695	48604097	-0.974625	0.000313013
ENSRNOG00000020105	Klhl30	9	98490607	98500867	-0.974475	0.0427724
ENSRNOG00000020244	Perm1	5	173640779	173646073	-0.974225	0.00603436
ENSRNOG00000025946	Igf2bp2	11	82466070	82621079	-0.973932	0.00316568
ENSRNOG00000003127	Spryd4	7	2621960	2623781	-0.973687	0.000313013
ENSRNOG00000029466	RGD1562608	18	17403406	17676049	-0.973067	0.0105707
ENSRNOG00000019713	Wdr24	10	15191077	15195860	-0.973016	0.000313013
ENSRNOG00000004466	Fam210b	3	170354140	170362513	-0.972971	0.000313013
ENSRNOG00000007327	Pars2	5	126254141	126259200	-0.972954	0.000313013
ENSRNOG00000006441	Zbtb25	6	99380300	99400822	-0.972932	0.0278142
ENSRNOG00000039658	G4	20	5118001	5120332	-0.97281	0.00951601
ENSRNOG00000005332	Csdc2	7	123168810	123183335	-0.972633	0.000313013
ENSRNOG00000011931	Smarca2	1	244615820	244782706	-0.972603	0.000313013
ENSRNOG00000015948	Slc1a5	1	78710538	78724794	-0.971854	0.000313013
ENSRNOG00000009846	Frg1	16	53957857	53978865	-0.971254	0.000313013
ENSRNOG00000003805	Rnft1	10	73809156	73817982	-0.970623	0.00392613
ENSRNOG00000004926	Mettl15	3	100183404	100364400	-0.970293	0.00153545
ENSRNOG00000048831	Sowahc	20	28815038	28819505	-0.969417	0.000583569
ENSRNOG00000020468	Stard4	18	25984637	25997555	-0.96918	0.000313013
ENSRNOG00000008626	Manea	5	40844997	40867023	-0.968516	0.00278516
ENSRNOG00000007478	Cry2	3	81314148	81344110	-0.968422	0.000313013
ENSRNOG00000022894	Bivm	9	50892604	50919791	-0.968357	0.00174741
ENSRNOG00000003041	Smg6	10	61746105	62009582	-0.968115	0.026636
ENSRNOG00000013269	Tnfsf10	2	113007548	113026899	-0.966981	0.000313013
ENSRNOG00000026008	Gtf2e1	11	66078819	66110848	-0.966873	0.000313013
ENSRNOG00000054080	Cgnl1	8	78126674	78233430	-0.966386	0.000313013
ENSRNOG00000042320	Slc41a1	13	48607307	48627999	-0.96547	0.00108423
ENSRNOG00000021026	Zfp687	2	196172711	196177775	-0.965198	0.000313013
ENSRNOG00000061533	-	1	62314275	62316450	-0.964301	0.0294953
ENSRNOG00000017840	Pik3c3	18	22964209	23047895	-0.962978	0.000313013
ENSRNOG00000043386	Commd2	2	147774766	147779013	-0.962024	0.000313013
ENSRNOG00000010607	Rnf208	3	2462465	2463790	-0.960699	0.00739075
ENSRNOG00000007047	Eps8	4	171475566	171591882	-0.960597	0.000313013
ENSRNOG00000012100	Ssbp1	4	68634928	68645172	-0.960219	0.00153545
ENSRNOG00000020297	Gon4l	2	188139729	188216482	-0.959489	0.000313013
ENSRNOG00000039815	Zfp512	6	26284747	26314844	-0.959481	0.000313013
ENSRNOG00000007280	Naa60	10	11847101	11901785	-0.959336	0.0029827
ENSRNOG00000021463	Ppara	7	126619195	126681752	-0.958143	0.0165591
ENSRNOG00000028090	Arhgef18	12	1889330	1998127	-0.957014	0.000313013
ENSRNOG00000000512	Slc26a8	20	5881675	5927070	-0.955922	0.00217223
ENSRNOG00000060381	LOC100909752	5	62840359	62950240	-0.955519	0.00447988
ENSRNOG00000039858	Mfsd12	7	11215327	11223649	-0.954801	0.00553336
ENSRNOG00000016477	Vangl1	2	204575465	204625743	-0.954501	0.00131363
ENSRNOG00000015618	Wnt5a	16	4469467	4489860	-0.954032	0.000313013
ENSRNOG00000001111	Brca2	12	504006	544748	-0.953905	0.00484209
ENSRNOG00000026050	Epb41l4a	18	26570646	26658892	-0.953797	0.042683
ENSRNOG00000018356	Trim3	1	170441638	170464341	-0.952897	0.000313013
ENSRNOG00000008932	Ncapd3	8	28075550	28144741	-0.952771	0.000313013
ENSRNOG00000018231	Nacc2	3	3510040	3574787	-0.951946	0.000313013
ENSRNOG00000016528	Ppp1r21	6	12253787	12323421	-0.951154	0.000313013
ENSRNOG00000048848	Ccdc9	1	78213222	78224319	-0.950807	0.000313013
ENSRNOG00000017502	Sike1	2	205488181	205496012	-0.950618	0.000313013
ENSRNOG00000009746	Akap17b	X	123217325	123254557	-0.949588	0.000843117
ENSRNOG00000015380	Jup	10	88279631	88307412	-0.949019	0.000313013
ENSRNOG00000011981	Slc39a13	3	79884523	79892429	-0.947462	0.000313013
ENSRNOG00000023764	Kctd2	10	103972887	103984402	-0.946944	0.000313013
ENSRNOG00000009001	Mtss1	7	98820811	98960837	-0.946797	0.000313013
ENSRNOG00000009322	Ccdc126	4	78981986	79003053	-0.946633	0.000313013
ENSRNOG00000019400	Dag1	8	116980496	116993193	-0.946411	0.000313013
ENSRNOG00000016725	Ikbkap	5	73503406	73552798	-0.945493	0.000313013
ENSRNOG00000001963	Mx2	11	38035449	38059950	-0.944258	0.000313013
ENSRNOG00000018105	Thtpa	15	33755477	33766438	-0.943057	0.0029827
ENSRNOG00000010205	Mturn	4	84854385	84871757	-0.942079	0.000313013
ENSRNOG00000008850	Ttc5	15	27698361	27716008	-0.941965	0.000313013
ENSRNOG00000013111	Mettl3	15	28710299	28721127	-0.941196	0.000313013
ENSRNOG00000025702	Kdm2b	12	39078118	39161956	-0.941046	0.00153545
ENSRNOG00000005576	Rpia	4	98568027	98593664	-0.940138	0.000313013
ENSRNOG00000015971	Slc12a2	18	52917123	52985261	-0.937563	0.000313013
ENSRNOG00000011561	Nln	2	34087879	34185812	-0.935509	0.000313013
ENSRNOG00000006973	RGD1307947	7	40217268	40316532	-0.935006	0.0497099
ENSRNOG00000052444	RGD1563091	4	28305001	28310178	-0.933948	0.000583569
ENSRNOG00000014365	Gne	5	59512871	59553416	-0.933756	0.000313013
ENSRNOG00000004101	Marc1	13	102698545	102721218	-0.93337	0.00237778
ENSRNOG00000012469	Vwa9	8	70447039	70471137	-0.932418	0.000313013
ENSRNOG00000010174	Enpp4	9	19448268	19457946	-0.932142	0.000583569
ENSRNOG00000027451	Mettl25	7	47847821	47934929	-0.931909	0.0475483
ENSRNOG00000004328	Deptor	7	94795213	94995809	-0.931528	0.00131363
ENSRNOG00000036693	Slc25a10	10	109665681	109673143	-0.931215	0.000313013
ENSRNOG00000057384	Nfatc2ip	1	197785967	197801634	-0.930712	0.0123815
ENSRNOG00000047905	Dus1l	10	109972036	109979712	-0.930652	0.000313013
ENSRNOG00000013581	Extl3	15	48422491	48445592	-0.9306	0.000313013
ENSRNOG00000047235	Vps26b	8	28054406	28075514	-0.930558	0.000313013
ENSRNOG00000004300	Gtf2a1	6	115320466	115352681	-0.930408	0.000313013
ENSRNOG00000021682	Dcakd	10	91095544	91122018	-0.927866	0.000313013
ENSRNOG00000012954	Eefsec	4	120194334	120390187	-0.925935	0.000313013
ENSRNOG00000009872	Kcnh2	4	7355573	7387253	-0.925338	0.000313013
ENSRNOG00000008686	Tigd5	7	116943056	116945576	-0.924603	0.0279549
ENSRNOG00000047598	Ctdsp2	7	70283709	70288568	-0.92431	0.00108423
ENSRNOG00000016924	Acly	10	88392247	88442845	-0.923579	0.000313013
ENSRNOG00000007043	RGD1305089	6	76079879	76171296	-0.92351	0.000313013
ENSRNOG00000006185	Etaa1l1	14	102290417	102293677	-0.92346	0.00108423
ENSRNOG00000059163	AABR07069454.1	8	23178096	23181310	-0.923024	0.00724019
ENSRNOG00000005006	Ndufaf1	3	111458571	111469518	-0.922752	0.000313013
ENSRNOG00000020551	Bles03	1	220806472	220808804	-0.922032	0.000313013
ENSRNOG00000003835	Slc43a2	10	63677395	63719283	-0.921958	0.00501637
ENSRNOG00000061572	Smarcd1	7	141355993	141366732	-0.921023	0.000313013
ENSRNOG00000018166	Prkab2	2	199831989	199847629	-0.920198	0.000313013
ENSRNOG00000008643	Rars2	5	50075526	50142724	-0.920141	0.00951601
ENSRNOG00000012348	Exosc4	7	117390284	117393719	-0.919939	0.000313013
ENSRNOG00000001113	Mmd2	12	14021726	14078134	-0.919658	0.000313013
ENSRNOG00000006298	Cpne3	5	33528153	33574596	-0.91924	0.000583569
ENSRNOG00000027936	Ccdc8	1	78933371	78936700	-0.918866	0.000313013
ENSRNOG00000028556	Usp30	12	48262657	48351084	-0.918251	0.000313013
ENSRNOG00000006469	Cdk2	7	3124953	3132457	-0.918155	0.00174741
ENSRNOG00000017421	Alpk2	18	60960661	61057365	-0.91802	0.021778
ENSRNOG00000001823	St6gal1	11	80927600	80981422	-0.917111	0.00430235
ENSRNOG00000005009	Zfp3	10	57386227	57394471	-0.91699	0.0117931
ENSRNOG00000046858	MGC109340	X	106487869	106489387	-0.915524	0.0323374
ENSRNOG00000042777	Zfp28	1	71167155	71173216	-0.914099	0.0123815
ENSRNOG00000026186	Syde2	2	251863068	251894037	-0.913466	0.00673538
ENSRNOG00000038102	Elmod3	4	100422251	100465112	-0.913345	0.000583569
ENSRNOG00000029191	LOC685067	2	248219427	248239899	-0.913005	0.0029827
ENSRNOG00000002807	Sept9	10	106264433	106348490	-0.91291	0.000313013
ENSRNOG00000005153	LOC690422	6	137967400	137980217	-0.912899	0.00131363
ENSRNOG00000008024	Pxk	15	18548211	18616589	-0.912606	0.000313013
ENSRNOG00000021839	Cep126	8	6255849	6305033	-0.912003	0.004673
ENSRNOG00000051867	Gm4944	11	38727047	38773607	-0.911168	0.00257262
ENSRNOG00000014218	Tmem25	8	49100758	49106177	-0.91087	0.0486906
ENSRNOG00000028517	Rhno1	4	161680026	161681660	-0.910799	0.0273574
ENSRNOG00000019434	Adat1	19	44187330	44211208	-0.910726	0.0209123
ENSRNOG00000010390	Hmbs	8	48667274	48674748	-0.909926	0.000313013
ENSRNOG00000006958	Zfp12	12	13372301	13374500	-0.909895	0.014208
ENSRNOG00000016280	Btrc	1	265157378	265269837	-0.909237	0.000313013
ENSRNOG00000008345	Clcn6	5	164811815	164844586	-0.909038	0.000313013
ENSRNOG00000052122	Rn60_20_0056.5	20	3403203	3403731	-0.908985	0.0133695
ENSRNOG00000023334	Parp14	11	68105368	68137535	-0.908938	0.000313013
ENSRNOG00000018783	Bcas2	2	205662587	205670511	-0.908895	0.000313013
ENSRNOG00000003114	B4galt4	11	64557976	64583994	-0.907869	0.014208
ENSRNOG00000026277	LOC100910531	3	121499194	121551433	-0.907663	0.00257262
ENSRNOG00000017298	Cutc	1	263511536	263526307	-0.905948	0.00217223
ENSRNOG00000060448	Hand2	16	36371488	36373546	-0.90575	0.0477517
ENSRNOG00000002763	Ulk2	10	48050802	48129377	-0.905676	0.000313013
ENSRNOG00000005993	Oxsm	15	10462105	10466496	-0.905575	0.000313013
ENSRNOG00000005965	Irak4	7	135803697	135832652	-0.904744	0.00108423
ENSRNOG00000027017	Rnasel	13	71192141	71202625	-0.904424	0.00865521
ENSRNOG00000004505	Nfic	7	11152037	11177664	-0.903734	0.000313013
ENSRNOG00000032471	Asb3	14	115383909	115446152	-0.901808	0.0131073
ENSRNOG00000008432	Slc22a5	10	39201106	39323853	-0.9014	0.000583569
ENSRNOG00000017915	LOC100361515	10	56610050	56619269	-0.900666	0.000313013
ENSRNOG00000049507	Sept10	20	28722579	28814636	-0.899777	0.000313013
ENSRNOG00000011560	Mtmr9	15	46693382	46719252	-0.899366	0.000313013
ENSRNOG00000034240	Bcor	X	11648988	11691099	-0.898353	0.000313013
ENSRNOG00000027707	Exd2	6	104017606	104051446	-0.897688	0.000313013
ENSRNOG00000015696	Cdk5rap1	3	149703847	149870413	-0.897491	0.00621989
ENSRNOG00000027459	Zbtb45	1	65564172	65568300	-0.896859	0.00484209
ENSRNOG00000024562	Tgfbrap1	9	49852559	49902943	-0.896678	0.000583569
ENSRNOG00000018796	Herpud1	19	11046908	11057254	-0.896652	0.000313013
ENSRNOG00000014450	Shprh	1	5240179	5313054	-0.896526	0.000583569
ENSRNOG00000028100	Pex11g	12	2000426	2007516	-0.895703	0.00108423
ENSRNOG00000008885	Chst11	7	26645421	26859716	-0.895291	0.0165591
ENSRNOG00000022845	Cep70	8	107495365	107548269	-0.895171	0.00621989
ENSRNOG00000014673	Eri2	1	189514552	189549891	-0.89493	0.00879689
ENSRNOG00000003033	Plcd3	10	91164811	91186054	-0.894878	0.000313013
ENSRNOG00000019267	Dkk4	16	74260550	74264142	-0.893883	0.0070704
ENSRNOG00000036918	Mettl20	4	183656012	183665754	-0.893695	0.004673
ENSRNOG00000016519	Kdm1b	17	17987971	18028808	-0.893277	0.00354539
ENSRNOG00000048577	Zfp955a	7	15785409	15790366	-0.892157	0.0315859
ENSRNOG00000003084	Parp1	13	98857176	98889716	-0.892	0.000313013
ENSRNOG00000003931	Arsg	10	97771263	97896525	-0.891644	0.000583569
ENSRNOG00000013055	Zfyve16	2	22062049	22105710	-0.890559	0.000313013
ENSRNOG00000048915	Twf2	8	114897010	114909531	-0.890431	0.00131363
ENSRNOG00000007655	Zfp174	10	11928138	11935382	-0.890147	0.0164414
ENSRNOG00000021012	Rfx5	2	196120579	196128095	-0.889362	0.000313013
ENSRNOG00000015735	Zswim1	3	161290390	161291758	-0.88899	0.00518985
ENSRNOG00000014191	Zfp395	15	48789164	48803147	-0.888403	0.000313013
ENSRNOG00000042932	Ttc27	6	21735833	21880003	-0.888253	0.000313013
ENSRNOG00000036866	Acer3	1	163160978	163263606	-0.88713	0.00535754
ENSRNOG00000018650	Ap3m2	16	74076811	74091139	-0.88651	0.0179598
ENSRNOG00000047783	Tmem200a	1	20331885	20412381	-0.885113	0.000313013
ENSRNOG00000047439	Pot1b	9	7845844	7891514	-0.884443	0.0158569
ENSRNOG00000014251	Capn5	1	163073123	163129641	-0.884091	0.000313013
ENSRNOG00000010068	Ppapdc3	3	11114550	11130425	-0.88392	0.00603436
ENSRNOG00000013971	Psat1	1	233124091	233145941	-0.883443	0.00354539
ENSRNOG00000028768	Gbp4	2	248249467	248263168	-0.883034	0.0275958
ENSRNOG00000017001	Zfp652	10	83556808	83572019	-0.88249	0.0029827
ENSRNOG00000014464	Tnfsf13b	16	85275677	85306366	-0.882343	0.000843117
ENSRNOG00000020692	Tmem216	1	226601200	226606344	-0.882155	0.000313013
ENSRNOG00000017791	Arhgap12	17	54280850	54394634	-0.882038	0.00131363
ENSRNOG00000009403	Dcaf17	3	57646810	57673418	-0.88186	0.0316798
ENSRNOG00000004787	AABR07053185.1	3	95838261	95954983	-0.88184	0.0318454
ENSRNOG00000003310	Tmem63a	13	99220509	99253316	-0.881715	0.00153545
ENSRNOG00000034013	Acaca	10	71536532	71719910	-0.881432	0.000313013
ENSRNOG00000010199	Glrb	2	179769008	179842547	-0.880942	0.000313013
ENSRNOG00000034107	LOC681282	7	118023627	118025287	-0.88065	0.004673
ENSRNOG00000028690	LOC100362366	3	24600602	24601063	-0.880495	0.000313013
ENSRNOG00000019132	Fv1	1	100224400	100226725	-0.880341	0.000583569
ENSRNOG00000011921	Dusp4	16	61078174	61091169	-0.880175	0.000313013
ENSRNOG00000050657	Crlf3	10	67383899	67401836	-0.880152	0.0132264
ENSRNOG00000033076	Thnsl1	17	88095829	88102262	-0.879289	0.00772582
ENSRNOG00000043077	Zfpm1	19	55094584	55150686	-0.879211	0.000313013
ENSRNOG00000014902	Stx11	1	7039161	7064870	-0.878558	0.0326994
ENSRNOG00000018809	Psmd5	3	13916202	13933658	-0.878363	0.000313013
ENSRNOG00000006719	Zfp618	5	78806606	78966813	-0.878206	0.0303815
ENSRNOG00000018997	Myh7b	3	151126590	151150344	-0.87739	0.00316568
ENSRNOG00000016777	R3hcc1	15	51369105	51400606	-0.876161	0.0417578
ENSRNOG00000007493	Xrcc2	4	5841997	5904780	-0.875826	0.0185858
ENSRNOG00000004268	Zfp386	6	143901279	143917575	-0.874482	0.000313013
ENSRNOG00000001258	Snx8	12	16340921	16389497	-0.87447	0.00131363
ENSRNOG00000060773	Sertad4	13	111574608	111581019	-0.874392	0.0175541
ENSRNOG00000037165	Nipal3	5	153807954	153888506	-0.873793	0.03464
ENSRNOG00000033134	Mef2c	2	11658567	11822787	-0.873702	0.00153545
ENSRNOG00000050570	Nrbp1	6	26486828	26497328	-0.873077	0.000313013
ENSRNOG00000015736	Dhrs3	5	162808645	162843383	-0.872735	0.000313013
ENSRNOG00000007606	Rnf43	10	74959284	75028951	-0.872039	0.0216539
ENSRNOG00000015762	Abtb1	4	120778579	120784807	-0.871131	0.000313013
ENSRNOG00000053452	Potef	3	75643053	75644954	-0.870899	0.000313013
ENSRNOG00000058908	AC135696.1	16	37500016	37502237	-0.870648	0.000313013
ENSRNOG00000057290	Tmem168	4	40007843	40036563	-0.870583	0.00217223
ENSRNOG00000011859	Eif5a2	2	115337438	115354203	-0.870557	0.0184671
ENSRNOG00000005433	Shq1	4	133037013	133131953	-0.870464	0.0140722
ENSRNOG00000012354	Trim23	2	34255304	34288139	-0.870282	0.000583569
ENSRNOG00000002875	Klhl20	13	78912360	78957212	-0.869761	0.00108423
ENSRNOG00000021872	Zfp213	10	12885532	12892446	-0.869637	0.00108423
ENSRNOG00000014041	Cep78	1	233186988	233214758	-0.869283	0.0064025
ENSRNOG00000001061	Rilpl2	12	37544917	37556453	-0.869001	0.000313013
ENSRNOG00000021365	Ybey	20	12917110	12926587	-0.868928	0.010138
ENSRNOG00000031993	Prim1	7	2435552	2451165	-0.868475	0.00237778
ENSRNOG00000001878	Klhl22	11	87677965	87718826	-0.868055	0.000313013
ENSRNOG00000016273	Fam136a	4	118160146	118166062	-0.867711	0.000313013
ENSRNOG00000052869	Ccpg1os	8	79655972	79660439	-0.866943	0.0326994
ENSRNOG00000004696	Arhgap5	6	73345391	73405880	-0.866238	0.000583569
ENSRNOG00000005713	Ccdc82	8	11888590	11927919	-0.86601	0.0273574
ENSRNOG00000008637	Strada	10	94355383	94384339	-0.865172	0.000313013
ENSRNOG00000032254	Sin3a	8	61762767	61803099	-0.864604	0.000313013
ENSRNOG00000014870	Slc13a5	10	58810057	58834538	-0.864557	0.029607
ENSRNOG00000014291	Elp3	15	48942870	49005058	-0.864071	0.000313013
ENSRNOG00000042480	Hoxd8	3	61627382	61628628	-0.863704	0.00951601
ENSRNOG00000002121	Lrrc8d	14	5086053	5101177	-0.863481	0.000313013
ENSRNOG00000020769	Crebrf	10	16694791	16752205	-0.863146	0.000313013
ENSRNOG00000005783	Dlg5	15	120371	228977	-0.86279	0.00237778
ENSRNOG00000023874	Tmem62	3	112916216	112949728	-0.861694	0.00411485
ENSRNOG00000003235	Mgat4b	10	35726543	35736338	-0.861472	0.000583569
ENSRNOG00000057201	AABR07035782.1	12	22380026	22389456	-0.859699	0.0382429
ENSRNOG00000050205	Afmid	10	106828980	106844314	-0.859487	0.000843117
ENSRNOG00000003239	Cant1	10	107432505	107445522	-0.859067	0.000313013
ENSRNOG00000011492	Zfp866	16	21399552	21402858	-0.859017	0.0179598
ENSRNOG00000010940	Acad11	8	112594690	112676280	-0.858554	0.000313013
ENSRNOG00000027901	Mrm1	10	72136245	72142533	-0.857303	0.000843117
ENSRNOG00000019208	P2rx5	10	59725618	59740865	-0.857051	0.0104236
ENSRNOG00000045961	Lyrm7	10	40183077	40201992	-0.856853	0.018718
ENSRNOG00000027434	Fitm2	3	159856993	159863705	-0.855428	0.00108423
ENSRNOG00000016769	Rab38	1	152072664	152153449	-0.854549	0.00237778
ENSRNOG00000036762	Itpripl2	1	188140852	188142748	-0.854421	0.018085
ENSRNOG00000000104	Thoc3	17	10676942	10686134	-0.854408	0.000313013
ENSRNOG00000018230	Gtf2h2	2	30494824	30522727	-0.853906	0.00316568
ENSRNOG00000011475	Srcin1	10	85460058	85517683	-0.85347	0.00237778
ENSRNOG00000015932	Plgrkt	1	247502279	247514540	-0.853449	0.0133695
ENSRNOG00000002204	Ccdc158	14	16924959	16974514	-0.853276	0.03504
ENSRNOG00000031031	Zfp292	5	50282083	50362344	-0.852018	0.000313013
ENSRNOG00000019509	Fbxl15	1	266075781	266078023	-0.851384	0.00237778
ENSRNOG00000011467	Uck1	3	11271884	11277757	-0.850729	0.000313013
ENSRNOG00000038980	Lypd6	3	35679749	35707410	-0.850611	0.00131363
ENSRNOG00000008174	Appl2	7	26256458	26306126	-0.850511	0.000313013
ENSRNOG00000011341	Rictor	2	56052642	56101803	-0.850443	0.00335628
ENSRNOG00000026662	Plekhf2	5	24240241	24255606	-0.849639	0.000313013
ENSRNOG00000021273	Crls1	3	125503637	125522441	-0.84926	0.000313013
ENSRNOG00000017420	Nudt6	2	124081071	124149636	-0.849047	0.00217223
ENSRNOG00000016891	Uimc1	17	10065946	10130907	-0.848572	0.000313013
ENSRNOG00000001088	Rfc3	12	1460537	1471357	-0.848515	0.00131363
ENSRNOG00000008642	Snx11	10	84628423	84639111	-0.848202	0.000313013
ENSRNOG00000005868	Ttc21b	3	52286793	52361060	-0.846625	0.00501637
ENSRNOG00000007690	Cmpk2	6	45683233	45694822	-0.845303	0.00879689
ENSRNOG00000014935	Peo1	1	264755537	264762892	-0.845221	0.0450023
ENSRNOG00000016200	Lzic	5	166430399	166442284	-0.844516	0.000583569
ENSRNOG00000001055	Rilpl1	12	37490583	37528784	-0.844346	0.000313013
ENSRNOG00000021886	B4galt7	17	9550027	9558634	-0.844333	0.000313013
ENSRNOG00000053588	AABR07044631.1	20	13997813	14000893	-0.844226	0.00894749
ENSRNOG00000047145	-	1	38527518	38538987	-0.844183	0.0312391
ENSRNOG00000049856	Zfp961	16	19541592	19544727	-0.842954	0.0405831
ENSRNOG00000000866	Rbmx	X	159884884	159891326	-0.842246	0.000313013
ENSRNOG00000016214	Agl	2	219788233	219842986	-0.842157	0.000313013
ENSRNOG00000036692	Gcgr	10	109707961	109716128	-0.841766	0.0246966
ENSRNOG00000022781	Ccser2	16	14095057	14210449	-0.841641	0.0241877
ENSRNOG00000006661	Rad51c	10	74697715	74724472	-0.840511	0.046241
ENSRNOG00000051792	LOC689959	8	55164735	55171718	-0.840369	0.00257262
ENSRNOG00000010587	Crnkl1	3	140126796	140141679	-0.839884	0.000583569
ENSRNOG00000010539	Mcat	7	124412761	124423832	-0.838782	0.000313013
ENSRNOG00000015086	Plin1	1	141458180	141471010	-0.83843	0.000313013
ENSRNOG00000010156	Snapc5	8	69127707	69131539	-0.837973	0.00217223
ENSRNOG00000004130	Anapc4	14	60471961	60503803	-0.837761	0.000313013
ENSRNOG00000009686	Aqp7	5	57358326	57372239	-0.837423	0.00217223
ENSRNOG00000038955	MGC105567	18	55685612	55704904	-0.837237	0.0380167
ENSRNOG00000011440	Ccdc39	2	120278604	120316600	-0.836966	0.0236916
ENSRNOG00000046662	Ddx26b	X	158835810	158886220	-0.836426	0.00108423
ENSRNOG00000007924	Mios	4	34237761	34264015	-0.835401	0.00430235
ENSRNOG00000061373	Loxl3	4	113866803	113883477	-0.834401	0.0174092
ENSRNOG00000006206	Tmem106b	4	39517547	39535169	-0.834072	0.000313013
ENSRNOG00000016121	Trip4	8	71371369	71533459	-0.833743	0.000313013
ENSRNOG00000008829	Sorbs3	15	51859461	51890832	-0.833232	0.000583569
ENSRNOG00000028594	Ifnar1	11	31640406	31664061	-0.833166	0.000313013
ENSRNOG00000024651	Greb1	6	41932243	42002819	-0.833156	0.000313013
ENSRNOG00000017808	Klf15	4	122365092	122377659	-0.831411	0.000843117
ENSRNOG00000007158	Qtrt1	8	22446660	22454439	-0.831056	0.00447988
ENSRNOG00000010520	Wrap53	10	56169024	56185857	-0.830688	0.00278516
ENSRNOG00000014004	Ncoa7	1	29225706	29385199	-0.829115	0.00392613
ENSRNOG00000004414	F11r	13	89826253	89850612	-0.828514	0.000313013
ENSRNOG00000003827	Wipi1	10	97771263	97896525	-0.828435	0.0458365
ENSRNOG00000016704	Pcyox1	4	118187133	118198029	-0.828076	0.000313013
ENSRNOG00000021120	Prune	2	196427709	196456481	-0.828056	0.000313013
ENSRNOG00000019168	Nxt2	X	113510620	113517102	-0.827398	0.0232942
ENSRNOG00000017443	Tmem87b	3	121358002	121393443	-0.826632	0.000313013
ENSRNOG00000059243	AABR07051787.1	3	21373212	21381013	-0.826325	0.0152908
ENSRNOG00000020605	Pstk	1	201950143	201981250	-0.826273	0.0139396
ENSRNOG00000007948	Nf2	14	84996904	85088523	-0.826236	0.000313013
ENSRNOG00000001367	Gpc2	12	19593040	19599374	-0.826003	0.0155868
ENSRNOG00000033065	Rad50	10	39001497	39054142	-0.825935	0.000313013
ENSRNOG00000010005	Adck2	4	67359530	67372416	-0.825642	0.00174741
ENSRNOG00000009605	Tfe3	X	15575933	15587419	-0.824252	0.00237778
ENSRNOG00000014190	Hint3	1	29413364	29423347	-0.824085	0.00108423
ENSRNOG00000008839	Pparg	4	147274106	147399380	-0.824064	0.00392613
ENSRNOG00000002214	Klhl8	14	7169518	7215025	-0.823815	0.00447988
ENSRNOG00000017225	Fam160b1	1	278198178	278221686	-0.823616	0.00657385
ENSRNOG00000027040	Ggact	15	109307903	109316953	-0.823585	0.000843117
ENSRNOG00000003948	Llgl1	10	46940964	46954674	-0.823015	0.000583569
ENSRNOG00000002440	Ralb	13	35494720	35511020	-0.822959	0.000313013
ENSRNOG00000009330	Slc17a5	8	85891256	85926450	-0.822739	0.0252927
ENSRNOG00000010640	Agtr1b	2	105149019	105224295	-0.822077	0.000313013
ENSRNOG00000002258	Tmem150c	14	11095162	11166428	-0.821978	0.000313013
ENSRNOG00000051880	AABR07021996.1	13	101936928	101974632	-0.821555	0.0160097
ENSRNOG00000018836	RGD1559896	19	57396605	57422093	-0.821495	0.000313013
ENSRNOG00000052275	H2afv	14	86687781	86706626	-0.82056	0.000313013
ENSRNOG00000028640	Siva1	6	137210051	137214388	-0.820542	0.00153545
ENSRNOG00000016448	Eef2k	1	190780235	190842324	-0.820327	0.000313013
ENSRNOG00000048487	Slc12a9	12	22434813	22451263	-0.820193	0.0108804
ENSRNOG00000006120	Shh	4	718537	727691	-0.820084	0.0129767
ENSRNOG00000025079	Fam126b	9	65406137	65442257	-0.819637	0.0394766
ENSRNOG00000021117	Rps6ka4	1	222087325	222098297	-0.819613	0.000313013
ENSRNOG00000012019	B3galnt1	2	166226753	166255302	-0.819398	0.00278516
ENSRNOG00000005659	Aurkb	10	55626740	55634991	-0.818863	0.0131073
ENSRNOG00000060337	Exosc7	8	132204603	132229969	-0.818646	0.00108423
ENSRNOG00000008859	Tank	3	47439075	47515700	-0.818613	0.00108423
ENSRNOG00000055439	Cln5	2	66600150	66608324	-0.818019	0.00724019
ENSRNOG00000004152	Lrp12	7	78859783	78930832	-0.81726	0.0197051
ENSRNOG00000007054	Dhx33	10	57622021	57638485	-0.817132	0.00894749
ENSRNOG00000033809	Mlh1	8	119486690	119523964	-0.816814	0.000313013
ENSRNOG00000045997	Chst14	3	110734104	110736162	-0.81666	0.0102842
ENSRNOG00000042374	Tgif2	3	152909188	152924377	-0.816215	0.00174741
ENSRNOG00000020452	Nsmce4a	1	200810770	201329622	-0.815684	0.0271305
ENSRNOG00000030790	Ctnnd1	3	72002151	72053049	-0.815576	0.000313013
ENSRNOG00000025808	Aars2	9	17869123	17880706	-0.814329	0.000313013
ENSRNOG00000018319	Pisd	14	83298673	83346738	-0.814154	0.0231742
ENSRNOG00000008036	Dennd4c	5	105114432	105193988	-0.813665	0.000313013
ENSRNOG00000016249	Cep85	5	152359699	152406518	-0.813155	0.0019619
ENSRNOG00000013194	Rps6ka2	1	53360156	53499445	-0.812771	0.00411485
ENSRNOG00000042776	Lins	1	127604196	127625577	-0.812502	0.0125321
ENSRNOG00000019681	Pold1	1	100537899	100554488	-0.812089	0.00278516
ENSRNOG00000005639	Ar	X	67656252	67829026	-0.811948	0.000583569
ENSRNOG00000008292	Hif1a	6	96810906	96856052	-0.81182	0.000313013
ENSRNOG00000015983	MGC94335	9	64077844	64103907	-0.81174	0.000843117
ENSRNOG00000010361	Kif3b	3	148773258	148813293	-0.811324	0.000313013
ENSRNOG00000014693	Btbd6	6	137765121	137808303	-0.811013	0.00673538
ENSRNOG00000003259	C1qtnf1	10	107455844	107477162	-0.81063	0.00153545
ENSRNOG00000001844	Klhl42	4	181481146	181502916	-0.810108	0.00804185
ENSRNOG00000047575	Dhx34	1	78090043	78112488	-0.809896	0.000313013
ENSRNOG00000052775	AW549877	2	53813130	53827175	-0.809354	0.000843117
ENSRNOG00000022482	Trappc11	16	47874992	47920823	-0.808019	0.000313013
ENSRNOG00000004000	Tefm	10	67475967	67479077	-0.807682	0.00316568
ENSRNOG00000007728	Gsdmd	7	116889571	116894134	-0.806911	0.000583569
ENSRNOG00000027455	RGD1564804	5	138274906	138279285	-0.806527	0.00316568
ENSRNOG00000022723	RGD1562029	9	66335491	66447837	-0.806466	0.0136539
ENSRNOG00000029415	RGD1565784	10	14543199	14545000	-0.806271	0.000313013
ENSRNOG00000022356	Zc2hc1a	2	96482943	96520137	-0.806017	0.0343244
ENSRNOG00000042464	Fbxo25	16	80771595	80798041	-0.805466	0.0325789
ENSRNOG00000049388	Prr32	X	131617797	131619728	-0.805063	0.0144737
ENSRNOG00000007706	Prkaa2	5	124574078	124642569	-0.803859	0.0475483
ENSRNOG00000009085	Prkag2	4	6559544	6799632	-0.803696	0.00237778
ENSRNOG00000019914	Fam57b	1	198259495	198265839	-0.803589	0.0140722
ENSRNOG00000024839	Tysnd1	20	31313017	31318736	-0.803155	0.000313013
ENSRNOG00000013479	Stard7	3	119698651	119727347	-0.803045	0.000313013
ENSRNOG00000002627	Kctd3	13	107433587	107471843	-0.803007	0.000583569
ENSRNOG00000009143	Lrrc57	3	112365937	112385528	-0.802747	0.00501637
ENSRNOG00000010141	Ttll1	7	124338394	124367630	-0.802664	0.0136539
ENSRNOG00000054468	Fam219b	8	62317264	62322883	-0.801701	0.000313013
ENSRNOG00000046769	Mms19	1	261191645	261229046	-0.801436	0.000313013
ENSRNOG00000002072	Eva1c	11	31002450	31075809	-0.80081	0.0188638
ENSRNOG00000013510	LOC100361056	4	10818023	10822879	-0.800347	0.00535754
ENSRNOG00000015528	Pja2	9	111998202	112027240	-0.798651	0.000313013
ENSRNOG00000022812	Ercc5	9	50925618	50970955	-0.797644	0.0275958
ENSRNOG00000013165	Bet1l	1	213602849	213605643	-0.797596	0.000583569
ENSRNOG00000011542	Apopt1	6	136150784	136250752	-0.797411	0.0132264
ENSRNOG00000009473	Osbpl7	10	84986327	85004562	-0.796598	0.0135192
ENSRNOG00000010303	Trim32	5	81179604	82168427	-0.795919	0.00131363
ENSRNOG00000019228	Pik3r2	16	20416431	20424980	-0.795637	0.000313013
ENSRNOG00000003985	Tmem19	7	58316513	58343145	-0.794391	0.0019619
ENSRNOG00000007325	Usp28	8	53295221	53355572	-0.793968	0.00131363
ENSRNOG00000017516	Bcl9	2	199334663	199354793	-0.793933	0.00603436
ENSRNOG00000009673	Dhrs13	10	65329939	65334500	-0.793882	0.00865521
ENSRNOG00000010079	Car3	2	88126666	88135410	-0.792807	0.000313013
ENSRNOG00000017983	Ubac1	3	3453400	3476215	-0.792126	0.000583569
ENSRNOG00000000283	Dgcr14	11	87220617	87236445	-0.792111	0.00278516
ENSRNOG00000004908	Smc6	6	36941232	36995138	-0.791731	0.000313013
ENSRNOG00000025295	Mavs	3	123776180	123790567	-0.791274	0.000313013
ENSRNOG00000054978	Hist1h1c	17	43639748	43640387	-0.790892	0.000313013
ENSRNOG00000014148	Ap5m1	15	25933482	25955745	-0.790382	0.00174741
ENSRNOG00000020279	Syt11	2	188112285	188138177	-0.790334	0.00411485
ENSRNOG00000022312	Lrsam1	3	11972812	12007570	-0.790276	0.015441
ENSRNOG00000013587	Fam135a	9	30255458	30321323	-0.789905	0.000583569
ENSRNOG00000021954	Spg11	3	113999718	114065170	-0.789356	0.000313013
ENSRNOG00000002855	Rfc1	14	44548286	44702203	-0.78774	0.000583569
ENSRNOG00000019394	Mpv17l2	16	20432898	20439206	-0.787111	0.00411485
ENSRNOG00000047741	E2f2	5	154522118	154540265	-0.786364	0.0254313
ENSRNOG00000012641	Sfr1	1	267483144	267509350	-0.78415	0.000313013
ENSRNOG00000009459	Slc35f6	6	27095140	27107037	-0.783206	0.00257262
ENSRNOG00000013744	Akip1	1	174330694	174350196	-0.782648	0.0108804
ENSRNOG00000024460	Tarsl2	1	126523168	126559489	-0.782632	0.0210078
ENSRNOG00000002612	Ddx52	10	71253597	71277277	-0.78215	0.00335628
ENSRNOG00000021270	Trmt6	3	125458691	125470413	-0.781419	0.00108423
ENSRNOG00000021054	Men1	1	221704492	221710331	-0.781097	0.000313013
ENSRNOG00000006877	Efnb1	X	68891226	68904038	-0.780985	0.000313013
ENSRNOG00000015274	Ddx20	2	208144138	208152179	-0.779697	0.0029827
ENSRNOG00000027410	Ccdc125	2	30685839	30704487	-0.779482	0.00739075
ENSRNOG00000012865	Parp3	8	115173452	115179191	-0.779188	0.000313013
ENSRNOG00000008934	Tmem65	7	98605721	98709649	-0.778885	0.03464
ENSRNOG00000001517	Pdk1	3	58530869	58558027	-0.778497	0.000313013
ENSRNOG00000017208	Cspg4	8	61532464	61567510	-0.777798	0.0104236
ENSRNOG00000046414	Vwa5a	3	158997833	159021582	-0.777594	0.0116362
ENSRNOG00000025504	Ankrd46	7	75279445	75288365	-0.777543	0.000313013
ENSRNOG00000019143	Galnt2	19	57047829	57115132	-0.776999	0.000313013
ENSRNOG00000007529	Bmf	3	110306066	110324084	-0.776721	0.0392871
ENSRNOG00000039837	Jade3	X	1885926	1952111	-0.775969	0.0367066
ENSRNOG00000004520	Wdr60	6	144069021	144123729	-0.775634	0.00621989
ENSRNOG00000025222	Pcid2	16	81757581	81783047	-0.774904	0.000313013
ENSRNOG00000008051	Itpk1	6	126450138	126582134	-0.774861	0.00153545
ENSRNOG00000026791	Pgbd5	19	57127053	57192095	-0.774821	0.0354279
ENSRNOG00000054549	Lss	20	12842883	12870497	-0.77456	0.0485901
ENSRNOG00000021680	Setdb2	15	39712860	39742103	-0.774072	0.00951601
ENSRNOG00000016665	Tpra1	4	120843452	120854529	-0.773958	0.000313013
ENSRNOG00000019892	Lrrfip1	9	98190828	98257735	-0.773754	0.0019619
ENSRNOG00000009585	Tcf20	7	123671027	123767797	-0.773651	0.000313013
ENSRNOG00000015329	Kpna2	10	95200029	95212111	-0.773443	0.000313013
ENSRNOG00000027193	Ppp1r26	3	7035168	7038421	-0.773365	0.00153545
ENSRNOG00000001686	Hlcs	11	34316294	34526931	-0.772233	0.0204136
ENSRNOG00000014966	LOC690000	1	94579079	94587219	-0.771932	0.00153545
ENSRNOG00000002291	Brwd3	X	79824781	79909678	-0.77145	0.0343244
ENSRNOG00000007290	Atp1a2	13	90651685	90676629	-0.771368	0.00174741
ENSRNOG00000019489	Armt1	1	40982722	41006371	-0.771225	0.0019619
ENSRNOG00000005243	Pop1	7	73270454	73298239	-0.770481	0.0257739
ENSRNOG00000006541	Nup107	7	60781728	60825242	-0.770141	0.00257262
ENSRNOG00000007611	Hoxb7	10	84135115	84138637	-0.770082	0.000313013
ENSRNOG00000017988	Mcur1	17	24165279	24182425	-0.769205	0.0398354
ENSRNOG00000015019	Spg21	8	70994562	71022331	-0.769113	0.000313013
ENSRNOG00000007475	Gpihbp1	7	116632505	116634293	-0.768496	0.0244455
ENSRNOG00000013774	Lmnb1	18	51785110	51822264	-0.766126	0.0232942
ENSRNOG00000013529	Stk4	3	160467551	160546540	-0.765751	0.00108423
ENSRNOG00000032492	Usp22	10	47429001	47453442	-0.765429	0.000583569
ENSRNOG00000027955	Zfp133	3	138597637	138616131	-0.765274	0.0093947
ENSRNOG00000000105	Cplx2	17	10756284	10818835	-0.76524	0.00724019
ENSRNOG00000005366	Fam98b	3	108944140	108977721	-0.764927	0.0105707
ENSRNOG00000016090	Mtmr10	1	125124742	125175857	-0.764696	0.00657385
ENSRNOG00000020714	Trpm4	1	101293408	101323960	-0.763867	0.00879689
ENSRNOG00000012860	Tmem184c	19	34041218	34057159	-0.76329	0.00217223
ENSRNOG00000011567	Rpusd4	8	36467705	36477189	-0.762783	0.000843117
ENSRNOG00000009718	Pex12	10	70509757	70516421	-0.762528	0.0261318
ENSRNOG00000039969	Dsc2	18	11826705	11858754	-0.761895	0.0209123
ENSRNOG00000022524	Tango6	19	38846200	39049943	-0.761739	0.00967141
ENSRNOG00000017463	Bloc1s3	1	80415685	80416273	-0.761473	0.0123815
ENSRNOG00000006412	Zhx1	7	97889516	97944491	-0.761247	0.00257262
ENSRNOG00000007829	Lactb2	5	4982347	5005109	-0.760987	0.000843117
ENSRNOG00000031328	Zfp110	1	65742088	65756528	-0.760865	0.000313013
ENSRNOG00000018639	Zfand2b	9	82370923	82373839	-0.760705	0.0131073
ENSRNOG00000016975	Pxmp4	3	150091629	150108898	-0.760422	0.00153545
ENSRNOG00000001470	Limk1	12	25036604	25070539	-0.760307	0.000583569
ENSRNOG00000049681	Mapre2	18	15738808	15780285	-0.760049	0.000843117
ENSRNOG00000003003	Tbc1d19	14	59403864	59516911	-0.759511	0.0128279
ENSRNOG00000015576	Hsdl1	19	52210858	52217728	-0.759323	0.00484209
ENSRNOG00000013867	Fgf1	18	32273769	32359824	-0.759167	0.0284944
ENSRNOG00000010537	Dis3l	8	69771196	69807826	-0.759064	0.000313013
ENSRNOG00000012634	Fbxo10	5	60591356	60658564	-0.75796	0.0323374
ENSRNOG00000024605	Fam220a	12	13043040	13067043	-0.757958	0.0188638
ENSRNOG00000022239	Tusc5	10	63471330	63491713	-0.757099	0.00571091
ENSRNOG00000050645	Tprkb	4	117589590	117603155	-0.756655	0.0221962
ENSRNOG00000052637	Samd1	19	25120127	25122233	-0.756466	0.00908896
ENSRNOG00000002097	Rasl11b	14	36550339	36554580	-0.756211	0.000313013
ENSRNOG00000052415	Gstt2	20	13760809	13764475	-0.756163	0.000313013
ENSRNOG00000016863	Pnmal2	1	78876204	78878779	-0.75613	0.00724019
ENSRNOG00000006893	Ppm1k	4	88694582	88718533	-0.755931	0.0239403
ENSRNOG00000050562	Zfp449	X	73390902	73413931	-0.754973	0.0347346
ENSRNOG00000021793	Tmem136	8	47396740	47404010	-0.754803	0.00908896
ENSRNOG00000000833	Vars2	20	3588496	3599514	-0.754694	0.00657385
ENSRNOG00000015516	Cbwd1	1	242819406	242861796	-0.754425	0.00908896
ENSRNOG00000028185	Tstd3	5	35892736	35902262	-0.754285	0.00108423
ENSRNOG00000007515	Kif3a	10	38918747	38952785	-0.753981	0.00820147
ENSRNOG00000014973	Tekt1	10	58895673	58924137	-0.753841	0.0144737
ENSRNOG00000002044	Gtpbp8	11	60907014	60916842	-0.753285	0.0290127
ENSRNOG00000033792	AABR07050438.1	5	164419264	164502469	-0.753274	0.0226688
ENSRNOG00000000145	Pik3r3	5	135074296	135142488	-0.752216	0.019859
ENSRNOG00000030027	Fbxw17	17	15076883	15094805	-0.751836	0.0114852
ENSRNOG00000000583	Cdk19	20	45458557	45598798	-0.751322	0.000313013
ENSRNOG00000002944	RGD1304587	10	45559577	45561997	-0.750473	0.0029827
ENSRNOG00000042253	Ecd	15	4400990	4431277	-0.750377	0.00354539
ENSRNOG00000000586	Gtf3c6	20	45347270	45356358	-0.750081	0.000843117
ENSRNOG00000015301	Elp2	18	16544507	16581116	-0.749985	0.000313013
ENSRNOG00000028156	Pld1	2	113652347	113849403	-0.749532	0.0276988
ENSRNOG00000001821	Adipoq	11	81330292	81344488	-0.749473	0.000583569
ENSRNOG00000004220	Ebag9	7	83564562	83582508	-0.749352	0.00131363
ENSRNOG00000031174	Arnt	2	196594302	196651179	-0.749072	0.000313013
ENSRNOG00000007267	Mnat1	6	96007804	96241096	-0.74906	0.0137952
ENSRNOG00000015020	Idh1	9	71882104	71900044	-0.748547	0.000313013
ENSRNOG00000019697	Ankrd28	16	7818666	7928518	-0.748537	0.00894749
ENSRNOG00000053869	Ppp1r3d	3	173950612	173953684	-0.748478	0.0220516
ENSRNOG00000019290	Pskh1	19	37873514	37905625	-0.748294	0.00174741
ENSRNOG00000003743	Dars	13	45074041	45127840	-0.748255	0.000313013
ENSRNOG00000059875	Zfyve26	6	102409880	102472926	-0.747741	0.00153545
ENSRNOG00000054259	Klf11	6	43829944	43841651	-0.74726	0.00587005
ENSRNOG00000028844	Slc9a5	19	37305247	37325335	-0.746546	0.0131073
ENSRNOG00000004737	Cd48	13	90116842	90140371	-0.745928	0.000313013
ENSRNOG00000005303	Tbc1d25	X	15064593	15088589	-0.745894	0.00411485
ENSRNOG00000045854	Zfp277	6	60246213	60374389	-0.745317	0.00484209
ENSRNOG00000016847	Bace1	8	50139996	50162361	-0.745071	0.0262628
ENSRNOG00000012726	Zbtb5	5	60538930	60558335	-0.744766	0.00153545
ENSRNOG00000010664	Wdr73	1	142711788	142720257	-0.744726	0.0104236
ENSRNOG00000015928	Dhx35	3	155297565	155356462	-0.744457	0.0123815
ENSRNOG00000023187	RGD1565685	X	11084316	11105544	-0.74346	0.0171273
ENSRNOG00000037206	Ccdc77	4	152860674	152883210	-0.741219	0.0129767
ENSRNOG00000042449	LOC100362023	10	40054399	40122915	-0.740848	0.000313013
ENSRNOG00000000501	Zfp523	20	7762326	7786049	-0.740186	0.00131363
ENSRNOG00000013877	Ttc23	1	128606769	128687893	-0.740019	0.00923703
ENSRNOG00000004288	Ptrh2	10	74002150	74012159	-0.738709	0.00430235
ENSRNOG00000017283	Kcnt1	3	3310953	3365340	-0.738465	0.00278516
ENSRNOG00000004094	Ptger1	19	24800071	24803373	-0.738243	0.00174741
ENSRNOG00000056325	Mocs2	2	46980975	46992883	-0.737887	0.000583569
ENSRNOG00000000532	Cmtr1	20	8312791	8368764	-0.73743	0.000313013
ENSRNOG00000025716	Lsm10	5	144106801	144108708	-0.736876	0.0185858
ENSRNOG00000059453	Fuk	19	43338165	43357822	-0.735609	0.00237778
ENSRNOG00000006824	Hdac11	4	122781094	122798353	-0.734314	0.0412316
ENSRNOG00000001081	Ogfod2	12	37907129	37910439	-0.733784	0.0131073
ENSRNOG00000001355	Taf6	12	19320270	19328637	-0.733474	0.000583569
ENSRNOG00000026497	Pigc	13	79856478	79899479	-0.7328	0.0133695
ENSRNOG00000003866	Cxcr4	13	45314932	45318878	-0.732733	0.00108423
ENSRNOG00000017165	Akr1e2	17	69365452	69379947	-0.732562	0.00865521
ENSRNOG00000014996	Katna1	1	1825871	1867787	-0.732559	0.0029827
ENSRNOG00000012685	Adck1	6	111642410	111740481	-0.732375	0.0185858
ENSRNOG00000013287	Sall2	15	28728139	28746042	-0.732324	0.0394766
ENSRNOG00000010286	Cast	2	1452115	1561464	-0.732016	0.000313013
ENSRNOG00000019407	Dmap1	5	136533791	136541795	-0.731024	0.0019619
ENSRNOG00000016913	Stk36	9	81880176	81907273	-0.730549	0.0270009
ENSRNOG00000024751	H2afy2	20	31352959	31402483	-0.730506	0.000313013
ENSRNOG00000024139	Miip	5	164672470	164679654	-0.729791	0.0188638
ENSRNOG00000027622	Slc35e3	7	60765078	60778136	-0.729581	0.00411485
ENSRNOG00000000500	Scube3	20	7718281	7746331	-0.728935	0.00501637
ENSRNOG00000016475	Nt5c3b	10	88342361	88372899	-0.728354	0.00131363
ENSRNOG00000002144	Exoc1	14	34132220	34177515	-0.727383	0.00257262
ENSRNOG00000013634	Myd88	8	128022472	128026841	-0.727216	0.00131363
ENSRNOG00000012880	Tti1	3	154463108	154490851	-0.72694	0.00131363
ENSRNOG00000018971	Mob3a	7	11878942	11896223	-0.72631	0.00153545
ENSRNOG00000011361	Slc37a4	8	48716938	48723024	-0.725926	0.00237778
ENSRNOG00000005387	Rbm3	X	15098903	15102340	-0.72526	0.000843117
ENSRNOG00000022623	Ttll12	7	124472757	124491004	-0.723457	0.000843117
ENSRNOG00000010219	Ralgds	3	7109919	7130548	-0.723442	0.0113429
ENSRNOG00000022922	Slc25a12	3	57882369	57957346	-0.721907	0.000583569
ENSRNOG00000051499	Tcf3	7	12144161	12168410	-0.721469	0.000843117
ENSRNOG00000017997	Nek4	16	7035067	7075554	-0.721374	0.0144737
ENSRNOG00000048834	Plin3	9	10773900	10781109	-0.721111	0.00153545
ENSRNOG00000018878	Ssh3	1	219511909	219519398	-0.720837	0.00335628
ENSRNOG00000012500	Ddx10	8	57667471	57830504	-0.720326	0.00373982
ENSRNOG00000013030	Pip4k2b	10	85658323	85684138	-0.720199	0.008507
ENSRNOG00000001580	Hoxd9	3	61620191	61622359	-0.72016	0.008507
ENSRNOG00000012420	Bcl9l	8	48805683	48834312	-0.720003	0.000313013
ENSRNOG00000023484	Rpap2	14	3124621	3247695	-0.719817	0.0347346
ENSRNOG00000004189	Helb	7	64672721	64887448	-0.718288	0.00131363
ENSRNOG00000016547	Rgs19	3	177196686	177201525	-0.718108	0.0313549
ENSRNOG00000019968	Trim8	1	266255796	266270694	-0.7176	0.00131363
ENSRNOG00000046460	Tatdn3	13	109655299	109663364	-0.717513	0.0276988
ENSRNOG00000055925	Zc3h7b	7	122979020	123027150	-0.717165	0.000313013
ENSRNOG00000004033	Sema6a	18	41333550	41389510	-0.716803	0.0070704
ENSRNOG00000058662	Ano8	16	19886050	19894591	-0.716673	0.00217223
ENSRNOG00000047427	Cdan1	3	112663382	112676556	-0.716599	0.0125321
ENSRNOG00000054272	Dhx57	6	2921298	2961510	-0.715914	0.00217223
ENSRNOG00000000692	Ung	12	48246568	48254822	-0.715337	0.00447988
ENSRNOG00000001103	Sdk1	12	14449009	15098786	-0.71501	0.00335628
ENSRNOG00000033583	LOC100910577	7	9897982	9900432	-0.714596	0.038485
ENSRNOG00000018666	Gpsm1	3	3767393	3794359	-0.714503	0.00131363
ENSRNOG00000025269	Slc25a44	2	187772012	187786712	-0.714189	0.00392613
ENSRNOG00000006806	Setmar	4	140092351	140105316	-0.714163	0.0342137
ENSRNOG00000009830	Fam204a	1	281347535	281376834	-0.714094	0.015441
ENSRNOG00000037967	Thap7	11	87399482	87403367	-0.713911	0.00501637
ENSRNOG00000058677	Lsm8	4	45555076	45560943	-0.713544	0.00787153
ENSRNOG00000030106	RGD1564698	10	19715274	19715832	-0.713193	0.0224143
ENSRNOG00000022015	Cntrl	3	14304590	14370990	-0.712945	0.00430235
ENSRNOG00000025926	Heatr5b	6	1330313	1410339	-0.71278	0.00237778
ENSRNOG00000052934	Nol11	10	95388887	95407997	-0.712183	0.00484209
ENSRNOG00000056265	AC105470.1	10	35044233	35054225	-0.712058	0.0148848
ENSRNOG00000004857	L2hgdh	6	92016621	92076021	-0.711451	0.0268837
ENSRNOG00000019950	Peli3	1	220190066	220204032	-0.711249	0.0400401
ENSRNOG00000010682	Clcn3	16	32449115	32519148	-0.711216	0.00535754
ENSRNOG00000010104	Pofut1	3	148722954	148747208	-0.711045	0.00316568
ENSRNOG00000057713	Cav2	4	44573263	44580638	-0.711026	0.00894749
ENSRNOG00000014647	Cbfb	19	37127507	37171069	-0.710065	0.000313013
ENSRNOG00000016497	Bloc1s5	17	26808329	26833247	-0.709865	0.00153545
ENSRNOG00000036798	Dusp3	10	89904559	89923571	-0.70877	0.000583569
ENSRNOG00000021805	Rft1	16	6712388	6746696	-0.708017	0.00820147
ENSRNOG00000018417	Naa35	17	5411505	5463898	-0.70799	0.00108423
ENSRNOG00000013379	Zfp422	4	148757362	148761547	-0.707894	0.00257262
ENSRNOG00000023411	Vsig10l	1	98459833	98467262	-0.707826	0.0252927
ENSRNOG00000019492	Pomgnt2	8	130615710	130617833	-0.705887	0.00673538
ENSRNOG00000003772	Csrp2	7	53630620	53649310	-0.70556	0.00174741
ENSRNOG00000011158	Ppp2r2a	15	43673959	43733182	-0.704638	0.000313013
ENSRNOG00000054605	-	10	14547171	14590762	-0.704179	0.0337395
ENSRNOG00000020580	LOC500956	8	21890318	21901829	-0.703995	0.00739075
ENSRNOG00000032723	Eftud1	1	144601409	144740735	-0.703964	0.00411485
ENSRNOG00000018603	Carns1	1	219414914	219422268	-0.703491	0.0335236
ENSRNOG00000046143	Pgap3	10	86343063	86355006	-0.703472	0.0356758
ENSRNOG00000016010	Mul1	5	156850205	156864517	-0.702423	0.00217223
ENSRNOG00000058193	Slc27a6	18	53609213	53667970	-0.702289	0.00153545
ENSRNOG00000001875	Smpd4	11	87522970	87546687	-0.702248	0.00174741
ENSRNOG00000005788	Cdk5rap2	5	86387077	86554102	-0.701268	0.00411485
ENSRNOG00000022274	Slc2a8	3	12020228	12029877	-0.700774	0.00673538
ENSRNOG00000015231	Mrpl44	9	85542701	85548144	-0.700128	0.000583569
ENSRNOG00000018272	Zfp511	1	212359176	212363668	-0.699589	0.00820147
ENSRNOG00000019501	Rmnd1	1	40948846	40972826	-0.698936	0.000583569
ENSRNOG00000002159	Agpat9	14	10343281	10395047	-0.698061	0.0368292
ENSRNOG00000025832	Zer1	3	8662578	8690305	-0.697917	0.000313013
ENSRNOG00000012552	Ints4	1	162447679	162511355	-0.697902	0.000583569
ENSRNOG00000054795	AABR07041096.1	X	119194436	119200775	-0.697764	0.00908896
ENSRNOG00000012181	Lpl	16	22537055	22561496	-0.697238	0.00131363
ENSRNOG00000003123	Rpa1	10	62140422	62191512	-0.697034	0.000313013
ENSRNOG00000004421	Tmem5	7	64326464	64341207	-0.696249	0.00587005
ENSRNOG00000031485	Dpp3	1	220166126	220188541	-0.69607	0.000843117
ENSRNOG00000007682	Gria3	X	127562659	127829753	-0.695969	0.000313013
ENSRNOG00000017404	Pcmtd2	3	177351517	177371468	-0.695713	0.000583569
ENSRNOG00000054896	Pex13	14	108394302	108479781	-0.695583	0.0131073
ENSRNOG00000008635	Mks1	10	75149813	75160480	-0.695213	0.0110434
ENSRNOG00000057569	Ahnak	1	225184938	225215015	-0.695148	0.000843117
ENSRNOG00000042411	Rps6ka1	5	152078219	152122684	-0.695092	0.000313013
ENSRNOG00000009402	Rabgap1	3	21698031	21815379	-0.694704	0.00153545
ENSRNOG00000001701	Cbr3	11	33909438	33917674	-0.694285	0.0273574
ENSRNOG00000008620	Smad3	8	68569529	68678349	-0.694268	0.00153545
ENSRNOG00000001101	Rnf216	12	13508428	13632304	-0.694191	0.0019619
ENSRNOG00000027183	Zfyve9	5	128234908	128333805	-0.693846	0.0029827
ENSRNOG00000015896	Rbpms2	8	71167304	71200536	-0.69307	0.0147483
ENSRNOG00000014051	Pgrmc2	2	127986108	128002005	-0.692038	0.000583569
ENSRNOG00000010227	Gpatch2l	6	110093818	110227475	-0.691434	0.0064025
ENSRNOG00000049982	Pex26	4	153747946	153760442	-0.690797	0.00373982
ENSRNOG00000011425	Ptpn3	5	74248995	74368186	-0.690565	0.00673538
ENSRNOG00000009245	Exosc2	3	10151296	10161979	-0.689647	0.0122371
ENSRNOG00000019549	Akap12	1	40816106	40906581	-0.688753	0.00131363
ENSRNOG00000010859	Zyg11b	5	127847128	127878792	-0.688733	0.0255398
ENSRNOG00000017380	RGD1306746	4	118243131	118271768	-0.688628	0.00908896
ENSRNOG00000017610	Nedd4l	18	60392375	60719720	-0.687804	0.0162979
ENSRNOG00000017837	Zfp553	1	198682229	198684398	-0.68775	0.0158569
ENSRNOG00000009575	Ubiad1	5	165247132	165259224	-0.687637	0.00724019
ENSRNOG00000019354	Ptch1	17	1029047	1093873	-0.687565	0.00237778
ENSRNOG00000028504	Socs5	6	10674370	10704977	-0.687237	0.00174741
ENSRNOG00000050206	Shank2	1	217151165	217592763	-0.68713	0.015156
ENSRNOG00000001151	Sirt4	12	46868415	46876592	-0.68627	0.0358843
ENSRNOG00000020345	Slc25a42	16	20962226	20985225	-0.686101	0.00237778
ENSRNOG00000046479	Chaf1a	9	11001128	11027506	-0.685922	0.025666
ENSRNOG00000004484	LOC100910472	7	118502675	118504097	-0.685564	0.030022
ENSRNOG00000003837	Mif4gd	10	104159172	104163634	-0.685283	0.00316568
ENSRNOG00000019376	Zfp329	1	65763520	65863037	-0.685249	0.0135192
ENSRNOG00000007604	Igsf8	13	90692665	90700789	-0.684577	0.00354539
ENSRNOG00000008956	Cdkn2c	5	129347731	129352886	-0.684324	0.0129767
ENSRNOG00000009951	Aif1l	3	9237943	9262628	-0.684134	0.000843117
ENSRNOG00000006062	Hs1bp3	6	33517768	33548034	-0.68405	0.00411485
ENSRNOG00000043286	Cpne2	19	10861405	10884047	-0.683959	0.0114852
ENSRNOG00000016965	Anapc1	3	121147546	121226125	-0.683905	0.00153545
ENSRNOG00000027136	Spast	6	22230927	22281886	-0.683225	0.00237778
ENSRNOG00000013048	Pde7a	2	104045810	104134101	-0.68268	0.0375383
ENSRNOG00000013128	Tmem179	6	137073684	137084739	-0.682603	0.0325789
ENSRNOG00000003578	Fem1c	18	40493155	40518988	-0.68228	0.00673538
ENSRNOG00000060914	Nudcd2	10	25890942	25896432	-0.681699	0.00335628
ENSRNOG00000002724	Prpsap2	10	48008801	48044344	-0.680631	0.00316568
ENSRNOG00000000994	Stxbp2	12	2180149	2191175	-0.680325	0.00603436
ENSRNOG00000014658	Zfp423	19	20147036	20406003	-0.679754	0.0185858
ENSRNOG00000050106	Rcc1	5	150509039	150525254	-0.679724	0.0117931
ENSRNOG00000008443	RGD1306151	4	168976858	169019561	-0.678808	0.00354539
ENSRNOG00000028650	Inf2	6	137164534	137177622	-0.67876	0.00217223
ENSRNOG00000009867	Tgfb3	6	109913756	109935533	-0.678586	0.00316568
ENSRNOG00000016645	Sfmbt1	16	6779280	6895299	-0.678334	0.00484209
ENSRNOG00000011454	Tbck	2	237751653	237958497	-0.67725	0.0283871
ENSRNOG00000009536	Pgp	10	13836127	13838765	-0.676933	0.00131363
ENSRNOG00000009550	Sqle	7	99609190	99624732	-0.676129	0.0019619
ENSRNOG00000033697	Casp4	8	2635850	2651652	-0.675276	0.00951601
ENSRNOG00000004292	Sptssa	6	75540173	75551625	-0.675258	0.00108423
ENSRNOG00000051615	Hmgn2	5	152195360	152198813	-0.674974	0.000583569
ENSRNOG00000027286	Lrrc75a	10	48930415	48944304	-0.673598	0.0283871
ENSRNOG00000032929	Incenp	1	225925772	225952516	-0.673588	0.0169901
ENSRNOG00000012209	Cdadc1	15	39882209	39893979	-0.672947	0.00951601
ENSRNOG00000015655	Ptgfrn	2	203423142	203494391	-0.672895	0.000583569
ENSRNOG00000009449	Trim35	15	42960306	42976792	-0.672574	0.00153545
ENSRNOG00000036601	Exoc6	1	256226178	256368813	-0.672546	0.0129767
ENSRNOG00000009663	Apex1	15	27849978	27852082	-0.672535	0.000583569
ENSRNOG00000020113	Cnnm2	1	266530476	266649398	-0.672408	0.0323374
ENSRNOG00000017431	RGD1304884	19	53723821	53740329	-0.672322	0.00316568
ENSRNOG00000004168	Slc35e4	14	84163971	84170835	-0.672071	0.0160097
ENSRNOG00000052273	3110040N11Rik	1	143601013	143607170	-0.671967	0.0146075
ENSRNOG00000009005	Slco2a1	8	111495330	111577833	-0.671778	0.0120887
ENSRNOG00000004834	Llgl2	10	104368246	104403724	-0.671342	0.0108804
ENSRNOG00000008056	Ankrd9	6	135410029	135412312	-0.670853	0.0367066
ENSRNOG00000004735	Gzf1	3	143003795	143015904	-0.669802	0.00908896
ENSRNOG00000019643	Pcyox1l	18	57021082	57031459	-0.669656	0.0283871
ENSRNOG00000010453	Klhl7	4	7532888	7582207	-0.669453	0.00237778
ENSRNOG00000008065	Wwc1	10	20663540	20818128	-0.6693	0.0324654
ENSRNOG00000007660	Fntb	6	99883958	99966988	-0.669153	0.00501637
ENSRNOG00000045524	Slc39a3	7	11545023	11553370	-0.667956	0.00392613
ENSRNOG00000006644	Kdm4c	5	90818735	91065388	-0.667313	0.0122371
ENSRNOG00000011203	Farp1	15	106434176	106625837	-0.666764	0.000583569
ENSRNOG00000059538	Clec2g	4	162934194	162943981	-0.666409	0.00108423
ENSRNOG00000049057	Znrf2	4	85009349	85090914	-0.666317	0.0019619
ENSRNOG00000011929	Abcd3	2	225335717	225389120	-0.665988	0.000313013
ENSRNOG00000027194	Sgsm2	10	61703838	61745097	-0.665487	0.00131363
ENSRNOG00000008334	Crocc	5	159540420	159583049	-0.665045	0.0427724
ENSRNOG00000018375	Eif2b3	5	135882966	135949818	-0.665027	0.0019619
ENSRNOG00000012775	Ccdc127	1	31539214	31545559	-0.664308	0.0183387
ENSRNOG00000043143	Eml1	6	132383336	132450393	-0.663843	0.0282859
ENSRNOG00000001142	Prkab1	12	46316235	46326790	-0.663582	0.00673538
ENSRNOG00000033608	Cd276	8	63318018	63350269	-0.662534	0.00316568
ENSRNOG00000056376	Dusp22	17	34986590	35037076	-0.662147	0.00447988
ENSRNOG00000007821	Dyrk2	7	61786308	61798729	-0.661126	0.011956
ENSRNOG00000014602	Mtfmt	8	70952202	70986408	-0.660926	0.00603436
ENSRNOG00000018232	Srf	9	16737641	16747225	-0.660566	0.00174741
ENSRNOG00000013498	Pex14	5	165782894	165918445	-0.660175	0.00108423
ENSRNOG00000010301	Eif4e3	4	132068580	132111092	-0.65946	0.0375383
ENSRNOG00000005767	Tulp3	4	161637891	161658519	-0.659424	0.0110434
ENSRNOG00000010523	Naa20	3	140106765	140125220	-0.659414	0.00278516
ENSRNOG00000014087	Kifc3	19	10320603	10339178	-0.659027	0.00131363
ENSRNOG00000005483	Rpap1	3	111565649	111587151	-0.657664	0.004673
ENSRNOG00000025416	Dpy19l4	5	24504613	24560063	-0.657573	0.0342137
ENSRNOG00000011636	Dennd6a	16	2278700	2327062	-0.65756	0.00335628
ENSRNOG00000027456	Cdc42bpg	1	221673589	221693518	-0.656787	0.0291453
ENSRNOG00000002826	Hsd17b7	13	88286717	88310964	-0.656756	0.00756001
ENSRNOG00000020416	Zfr2	7	11335477	11353713	-0.65643	0.00951601
ENSRNOG00000019529	Btbd1	1	143609730	143647124	-0.656209	0.000583569
ENSRNOG00000012035	Rnf181	4	100218660	100228809	-0.655919	0.0181961
ENSRNOG00000013719	Dph5	2	218834033	218866761	-0.655509	0.0102842
ENSRNOG00000014090	Retsat	4	100465169	100474301	-0.655507	0.010138
ENSRNOG00000028219	Tmem209	4	57796337	57823295	-0.65538	0.00501637
ENSRNOG00000056945	AC097778.1	8	13398340	13405773	-0.654361	0.0104236
ENSRNOG00000016512	Sema3b	8	116354072	116361343	-0.654146	0.0116362
ENSRNOG00000013828	Sirt3	1	213613512	213635546	-0.653679	0.0029827
ENSRNOG00000025539	Vps13a	1	235653120	235813030	-0.653653	0.0349537
ENSRNOG00000028651	RGD1566386	12	18105752	18139444	-0.653627	0.022292
ENSRNOG00000014875	Ash2l	16	71011331	71032790	-0.653567	0.0019619
ENSRNOG00000055631	Zfp280d	8	78858569	78949447	-0.653177	0.00535754
ENSRNOG00000003328	Cdip1	10	10967657	10989936	-0.653108	0.000583569
ENSRNOG00000018741	Zfp318	9	16942358	16979044	-0.651298	0.0128279
ENSRNOG00000001276	Pcnt	20	12944785	13038431	-0.650881	0.004673
ENSRNOG00000058609	Palmd	2	220481615	220535751	-0.650782	0.00257262
ENSRNOG00000007214	Oma1	5	122847644	122900475	-0.650772	0.0114852
ENSRNOG00000038365	Plekha2	16	71738717	71787787	-0.650606	0.00354539
ENSRNOG00000000122	Ak2	5	147185473	147204050	-0.650437	0.0019619
ENSRNOG00000031661	Zfp839	6	135270870	135287281	-0.649938	0.0212849
ENSRNOG00000053991	P3h1	5	138279505	138294262	-0.649792	0.0019619
ENSRNOG00000013180	Ercc3	18	25037624	25068389	-0.649724	0.000583569
ENSRNOG00000052814	Ankrd27	1	91857056	91958763	-0.649691	0.00518985
ENSRNOG00000010230	Fam45a	1	282188109	282210580	-0.64967	0.0206739
ENSRNOG00000005902	Ccdc34	3	101156211	101191363	-0.649229	0.0337395
ENSRNOG00000010109	Nol9	5	169213114	169230141	-0.648726	0.0148848
ENSRNOG00000019832	Bbs1	1	220147326	220165678	-0.647868	0.0143355
ENSRNOG00000015442	Sfxn3	1	264796811	264805157	-0.646206	0.00316568
ENSRNOG00000038001	Slc25a1	11	87204174	87207264	-0.645749	0.0019619
ENSRNOG00000007291	Terf1	5	2853458	2882668	-0.645499	0.0358843
ENSRNOG00000013167	Hmgb2	16	36077616	36080191	-0.645411	0.00967141
ENSRNOG00000011784	Mocs1	9	13493708	13513960	-0.645303	0.0248129
ENSRNOG00000060538	Cdc42se1	2	196402836	196410659	-0.645297	0.00108423
ENSRNOG00000053635	Zfp192	17	45078555	45097013	-0.644638	0.0158569
ENSRNOG00000020360	Clcc1	2	211450483	211479884	-0.644377	0.0104236
ENSRNOG00000002091	Gtf3c3	9	60883980	61033580	-0.644365	0.014208
ENSRNOG00000005982	C1d	14	100415667	100427260	-0.643969	0.00804185
ENSRNOG00000010825	Snapc3	5	101526550	101553489	-0.642834	0.0176853
ENSRNOG00000043053	Zfp639	2	118910586	118916563	-0.642623	0.0317663
ENSRNOG00000001888	Arvcf	11	86736141	86793791	-0.642167	0.00257262
ENSRNOG00000000170	Slc30a4	3	114805921	114828154	-0.641103	0.00501637
ENSRNOG00000046472	Arfgap3	7	124149750	124198200	-0.641016	0.00951601
ENSRNOG00000045797	Lep	4	56337694	56351818	-0.640612	0.0376601
ENSRNOG00000033747	Sp110	9	92593909	92616165	-0.640456	0.00174741
ENSRNOG00000002473	RGD1307830	13	67583620	67609469	-0.640451	0.0461472
ENSRNOG00000025184	Prss35	8	94423807	94440503	-0.640367	0.0398354
ENSRNOG00000013669	Pik3r4	8	114300256	114350681	-0.640332	0.00257262
ENSRNOG00000008517	Cdc42ep1	7	120067378	120077612	-0.640116	0.00153545
ENSRNOG00000061814	AC141516.3	11	87242521	87292955	-0.640034	0.00257262
ENSRNOG00000005345	Vsnl1	6	37001355	37122023	-0.639984	0.00484209
ENSRNOG00000051816	LOC502894	4	159635152	159654063	-0.639651	0.00237778
ENSRNOG00000001065	Cyth3	12	12859672	12945192	-0.639413	0.00174741
ENSRNOG00000020847	Elp6	8	118525681	118541073	-0.638331	0.00739075
ENSRNOG00000047895	Mettl1	7	70328390	70333166	-0.637476	0.0111873
ENSRNOG00000025981	Ska2	10	74413988	74431922	-0.636272	0.0345527
ENSRNOG00000010750	Twistnb	6	52751105	52768574	-0.636131	0.0128279
ENSRNOG00000014182	Tns1	9	81194118	81400987	-0.636028	0.00354539
ENSRNOG00000014530	Nav2	1	104576588	104941552	-0.635693	0.0258874
ENSRNOG00000046439	Vps37c	1	226742342	226767868	-0.635523	0.0305124
ENSRNOG00000009826	Bche	2	171100139	171196395	-0.634993	0.0404902
ENSRNOG00000018140	Smad2	18	72550218	72612078	-0.634686	0.00484209
ENSRNOG00000012302	Gucy1a3	2	181045702	181102918	-0.634364	0.0111873
ENSRNOG00000008291	Thumpd2	6	3743073	3794501	-0.634115	0.0337395
ENSRNOG00000002141	Cd200	11	60371728	60398448	-0.634066	0.00217223
ENSRNOG00000011895	Saal1	1	102716648	102741581	-0.634015	0.0174092
ENSRNOG00000021442	Hddc2	1	28579989	28600586	-0.633688	0.0246966
ENSRNOG00000018574	Qsox2	3	3662323	3691972	-0.633285	0.00739075
ENSRNOG00000015192	Mrps5	3	120165912	120182536	-0.633228	0.00535754
ENSRNOG00000014618	Med31	10	58780596	58784374	-0.633178	0.0132264
ENSRNOG00000007419	LOC100362038	10	20591431	20615258	-0.633026	0.00217223
ENSRNOG00000061073	Zfp275	X	157457514	157474219	-0.632762	0.0181961
ENSRNOG00000013502	Eps15l1	16	19127723	19203003	-0.632311	0.0029827
ENSRNOG00000048870	St6galnac4	3	11607224	11619593	-0.631205	0.0108804
ENSRNOG00000033434	Casp12	8	2659864	2686160	-0.630236	0.0185858
ENSRNOG00000017155	Nck2	9	50247691	50373284	-0.630228	0.00739075
ENSRNOG00000009039	Trappc12	6	47955309	48020271	-0.630204	0.00447988
ENSRNOG00000016754	Bcs1l	9	81868264	81872197	-0.63016	0.021778
ENSRNOG00000019340	Cep250	3	151508360	151544674	-0.629996	0.0070704
ENSRNOG00000009152	Caprin1	3	93702486	93789617	-0.629563	0.00153545
ENSRNOG00000013313	Nceh1	2	112868661	112933675	-0.629397	0.00553336
ENSRNOG00000023851	Igsf3	2	203768116	203855573	-0.628921	0.0216539
ENSRNOG00000020336	Ezh1	10	89104026	89130339	-0.628795	0.00174741
ENSRNOG00000002032	Ifngr2	11	31694338	31712611	-0.628749	0.00756001
ENSRNOG00000048061	Brcc3	9	9863403	9865920	-0.628706	0.00951601
ENSRNOG00000008757	Tmem218	8	39687268	39702902	-0.628592	0.0356758
ENSRNOG00000016976	Clcn7	10	14492843	14516894	-0.628121	0.008507
ENSRNOG00000006810	Lancl2	4	88525694	88565292	-0.627864	0.028057
ENSRNOG00000019085	Xpo5	9	17125200	17163170	-0.627793	0.00316568
ENSRNOG00000019014	Ndst1	18	55955388	55992885	-0.627411	0.0105707
ENSRNOG00000005263	LOC688906	7	137804018	137856485	-0.627096	0.00131363
ENSRNOG00000019438	Rnf31	15	34270647	34282495	-0.626861	0.00908896
ENSRNOG00000014718	Acsl3	9	84569596	84593565	-0.626851	0.0029827
ENSRNOG00000020083	Scly	9	98438438	98459080	-0.626846	0.00217223
ENSRNOG00000021802	Isg15	5	173624309	173626248	-0.626651	0.0117931
ENSRNOG00000010887	RGD1309534	8	13838571	13861212	-0.626455	0.00411485
ENSRNOG00000014516	Hs6st1	9	42620005	42659184	-0.626083	0.0019619
ENSRNOG00000001214	Pfkl	20	11393876	11415882	-0.626021	0.00153545
ENSRNOG00000037446	Pxmp2	12	52452272	52462659	-0.625657	0.0317663
ENSRNOG00000010918	Cebpa	1	91363491	91366164	-0.62551	0.0120887
ENSRNOG00000016403	Olah	17	78879057	78903967	-0.624552	0.0347346
ENSRNOG00000012684	Bloc1s2	1	263913853	263920962	-0.624137	0.0143355
ENSRNOG00000002292	Hnrpd	14	11256267	11274578	-0.623055	0.00373982
ENSRNOG00000019384	Med11	10	57057607	57059403	-0.622997	0.0183387
ENSRNOG00000052111	Sugp1	16	21100923	21131795	-0.621964	0.00484209
ENSRNOG00000055597	Hdac7	7	139281186	139318455	-0.621634	0.00174741
ENSRNOG00000009157	Fut4	8	13258767	13262729	-0.620209	0.0417578
ENSRNOG00000019730	Inppl1	1	166899893	166911694	-0.619275	0.00335628
ENSRNOG00000000568	Slc29a3	20	30287423	30327361	-0.618793	0.0216539
ENSRNOG00000010050	LOC691920	3	112428394	112659140	-0.618789	0.040921
ENSRNOG00000004489	Adgre5	19	24855298	24875137	-0.618385	0.00373982
ENSRNOG00000026840	Thap3	5	169155238	169160987	-0.617637	0.0136539
ENSRNOG00000054863	Usp4	8	117126691	117175235	-0.617204	0.00237778
ENSRNOG00000019900	Slc35b2	9	17823399	17827032	-0.617092	0.00571091
ENSRNOG00000043295	RGD1565033	10	95242985	95245139	-0.616735	0.014208
ENSRNOG00000042467	Ttc4	5	126264104	126282385	-0.616649	0.00518985
ENSRNOG00000020376	Obfc1	1	267281763	267315729	-0.616601	0.0136539
ENSRNOG00000003329	Ppm1d	10	72909549	72945884	-0.616068	0.0144737
ENSRNOG00000029658	Rnf213	10	108527739	108624688	-0.615953	0.00316568
ENSRNOG00000004001	Osgepl1	9	53084044	53097979	-0.61421	0.0382429
ENSRNOG00000001187	Oasl	12	47444103	47456894	-0.614183	0.0111873
ENSRNOG00000034191	Fmo1	13	80712881	80745347	-0.613998	0.0155868
ENSRNOG00000016565	Zfp524	1	72376385	72377434	-0.613526	0.0306294
ENSRNOG00000010533	Arfip1	2	183504329	183582553	-0.612827	0.0184671
ENSRNOG00000014079	Stat1	9	54287540	54484533	-0.612153	0.00335628
ENSRNOG00000022325	Smc2	5	68717518	68763850	-0.611158	0.0123815
ENSRNOG00000013422	Med23	1	21539764	21586910	-0.611046	0.00447988
ENSRNOG00000029773	Atm	8	58015939	58120045	-0.610225	0.00535754
ENSRNOG00000039717	Ipo11	2	37954160	38110567	-0.610024	0.0315859
ENSRNOG00000052795	Itpr3	20	5646096	5711700	-0.609789	0.0215505
ENSRNOG00000059463	Slc39a1	2	189609799	189615366	-0.609746	0.00153545
ENSRNOG00000021150	Plcb3	1	222209574	222224910	-0.608428	0.0064025
ENSRNOG00000010011	Osbpl3	4	80025439	80107884	-0.607925	0.0252927
ENSRNOG00000022066	Fam117b	9	66716968	66784487	-0.607683	0.00411485
ENSRNOG00000015546	MGC116121	18	16438090	16445505	-0.607682	0.0418661
ENSRNOG00000007307	Syde1	7	14037619	14043779	-0.6074	0.00834997
ENSRNOG00000008378	Zfp414	7	18497806	18500417	-0.606687	0.0093947
ENSRNOG00000001681	Dscr3	11	34764720	34791993	-0.606225	0.00739075
ENSRNOG00000057447	Kri1	8	22301497	22315339	-0.605358	0.0286144
ENSRNOG00000017233	Mmachc	5	135555564	135561914	-0.605153	0.0184671
ENSRNOG00000004532	Fam69b	3	4083863	4092289	-0.605019	0.00951601
ENSRNOG00000009153	Cidec	4	145377430	145390497	-0.604794	0.00787153
ENSRNOG00000059057	Fam35a	16	10570313	10661528	-0.604476	0.0393819
ENSRNOG00000018709	Patz1	14	83510277	83528898	-0.604346	0.0393819
ENSRNOG00000007175	Mier1	5	122551404	122693635	-0.603639	0.00535754
ENSRNOG00000010435	Nupl2	4	7512325	7529106	-0.60305	0.0274799
ENSRNOG00000001317	Zfp68	12	18152658	18167517	-0.602137	0.00804185
ENSRNOG00000010566	Cep44	16	37177442	37196784	-0.602018	0.0307531
ENSRNOG00000001331	Rnf34	12	39164289	39185168	-0.601678	0.0263874
ENSRNOG00000019063	Fbxo38	18	57827391	57866741	-0.601515	0.00587005
ENSRNOG00000007881	Mtmr14	4	145195069	145238097	-0.600125	0.00879689
ENSRNOG00000004161	Mtif2	14	113945842	113965745	-0.600079	0.0146075
ENSRNOG00000003086	Cenpv	10	48846727	48860902	-0.599967	0.00447988
ENSRNOG00000005138	Pip4k2c	7	70483941	70498995	-0.599374	0.00518985
ENSRNOG00000011582	Rab3d	8	22918698	22929294	-0.59885	0.0113429
ENSRNOG00000047620	Golph3l	2	197681999	197750115	-0.598577	0.0132264
ENSRNOG00000014969	Lzts2	1	264768104	264794938	-0.598557	0.004673
ENSRNOG00000037204	Lyrm9	10	66099530	66113559	-0.597989	0.0342137
ENSRNOG00000024972	Cox10	10	50439781	50574539	-0.597705	0.0152908
ENSRNOG00000003673	Nup85	10	104118944	104137319	-0.597621	0.0152908
ENSRNOG00000051922	Samd9l	4	31229912	31299132	-0.596908	0.0318454
ENSRNOG00000003873	Cpd	10	63325198	63389817	-0.59683	0.0168525
ENSRNOG00000002516	Mtm1	6	18821814	18839409	-0.596512	0.00603436
ENSRNOG00000004604	Slc38a10	10	109284956	109333899	-0.596497	0.00354539
ENSRNOG00000042126	Lsm5	4	87016002	87019219	-0.596373	0.0205363
ENSRNOG00000010267	Klhdc10	4	57715945	57773823	-0.596105	0.00673538
ENSRNOG00000013005	Rpa2	5	150957000	150968269	-0.59607	0.0179598
ENSRNOG00000007349	Ascc2	14	84876780	84913617	-0.596032	0.0064025
ENSRNOG00000015191	Phc1	4	155093948	155116154	-0.595776	0.00447988
ENSRNOG00000029152	Tmem69	5	135394015	135397591	-0.595718	0.00894749
ENSRNOG00000012014	Fam160b2	15	52271495	52288893	-0.59486	0.00690787
ENSRNOG00000037647	Ostm1	20	47395013	47430284	-0.594305	0.0244455
ENSRNOG00000022778	Pphln1	7	134603120	134695864	-0.594293	0.00756001
ENSRNOG00000020238	Plekhh3	10	89076471	89084885	-0.593441	0.0258874
ENSRNOG00000004131	Pkn1	19	24803523	24831500	-0.59332	0.00257262
ENSRNOG00000043345	Rnf168	11	71721249	71743421	-0.592559	0.0246966
ENSRNOG00000034037	Zfp266	8	21511838	21523540	-0.591662	0.0093947
ENSRNOG00000028753	B9d2	1	82473736	82479900	-0.591609	0.0316798
ENSRNOG00000010557	Smarcd2	10	94451865	94460732	-0.59159	0.00335628
ENSRNOG00000017401	Tmco4	5	157423212	157501737	-0.59136	0.0116362
ENSRNOG00000005602	Mthfd1	6	99282849	99350340	-0.590708	0.00237778
ENSRNOG00000013391	Sorbs2	16	49626204	49820235	-0.590462	0.00518985
ENSRNOG00000026474	Cad	6	26657779	26680284	-0.590459	0.00724019
ENSRNOG00000059408	Prr12	1	101023105	101046208	-0.590413	0.00879689
ENSRNOG00000018411	Pold3	1	165083621	165123455	-0.5899	0.0147483
ENSRNOG00000005264	Sav1	6	92376092	92398525	-0.589773	0.0129767
ENSRNOG00000016921	Klhl11	10	88378750	88389347	-0.589735	0.0330088
ENSRNOG00000055331	Ints10	16	22617387	22647506	-0.589648	0.0184671
ENSRNOG00000048580	Trip6	12	22451595	22456003	-0.589417	0.0113429
ENSRNOG00000032590	Ttc28	12	51385762	51702730	-0.588978	0.00894749
ENSRNOG00000013491	Setx	3	7686502	7730539	-0.587834	0.008507
ENSRNOG00000018873	Fam168a	1	165724450	165878652	-0.587558	0.0194209
ENSRNOG00000060350	Iqsec1	4	123307623	123453478	-0.587478	0.0099852
ENSRNOG00000006460	Amdhd2	10	13528412	13536899	-0.587349	0.022292
ENSRNOG00000018119	Dhx32	1	205756639	205842428	-0.587292	0.0248129
ENSRNOG00000008512	Btf3l4	5	128432432	128446725	-0.586648	0.039055
ENSRNOG00000056216	Casp7	1	277190963	277242774	-0.586327	0.0140722
ENSRNOG00000000513	Mapk14	20	5933302	5995195	-0.585134	0.00257262
ENSRNOG00000045838	Hps1	1	261989177	262015153	-0.585092	0.010138
ENSRNOG00000002320	Commd8	14	38612407	38622580	-0.585091	0.0274799
ENSRNOG00000032238	Plcd1	8	127753538	127782070	-0.584084	0.0357841
ENSRNOG00000016242	Fzd1	4	26470863	26475262	-0.583952	0.0318454
ENSRNOG00000018835	Notch2	2	200187183	200317621	-0.583916	0.0476403
ENSRNOG00000021312	Dnaaf5	12	17545467	17584466	-0.583745	0.0148848
ENSRNOG00000013383	Tmub1	4	7257751	7260317	-0.58346	0.0207959
ENSRNOG00000020440	Fads2	1	226114412	226152524	-0.583418	0.00553336
ENSRNOG00000021787	Zfp217	3	166983219	166994286	-0.583045	0.0246966
ENSRNOG00000008239	Repin1	4	78233331	78236781	-0.58236	0.00923703
ENSRNOG00000011617	Dguok	4	115180432	115208061	-0.582086	0.0070704
ENSRNOG00000052062	Zcchc11	5	128083117	128168207	-0.582026	0.0444582
ENSRNOG00000053502	Arhgef17	1	165911717	165967069	-0.58191	0.00518985
ENSRNOG00000008108	Ubr7	6	126636490	126656507	-0.581407	0.0108804
ENSRNOG00000018988	Ing5	9	100932544	100952416	-0.581311	0.0102842
ENSRNOG00000061039	Prpf31	1	64150785	64162461	-0.581146	0.011956
ENSRNOG00000014666	Tfeb	9	15207821	15214596	-0.580402	0.0210078
ENSRNOG00000030127	Eml2	1	80087683	80119012	-0.579942	0.00951601
ENSRNOG00000052247	Manba	2	240668194	240760261	-0.578977	0.0179598
ENSRNOG00000021589	RGD1561931	X	74945081	74968405	-0.578694	0.0148848
ENSRNOG00000015474	Nelfa	14	82093836	82117906	-0.578284	0.00967141
ENSRNOG00000001215	RGD1309594	20	11417428	11424324	-0.577167	0.0140722
ENSRNOG00000015346	Obsl1	9	82680383	82699551	-0.575825	0.00834997
ENSRNOG00000022303	Pdf	19	39245211	39246545	-0.57568	0.0335236
ENSRNOG00000002106	Usp46	14	36687133	36755360	-0.575677	0.0098315
ENSRNOG00000019000	Limk2	14	83573927	83641892	-0.575616	0.0447924
ENSRNOG00000019369	Slx1b	1	198112244	198120061	-0.57549	0.0191263
ENSRNOG00000049244	Sepsecs	14	60657685	60687958	-0.574611	0.0147483
ENSRNOG00000009103	Chrac1	7	114323541	114326930	-0.574278	0.015156
ENSRNOG00000008663	Nat10	3	93658116	93698136	-0.573861	0.0114852
ENSRNOG00000022753	Mast3	16	20395844	20414767	-0.57358	0.0131073
ENSRNOG00000005513	Srsf5	6	104611025	104615302	-0.572825	0.00447988
ENSRNOG00000046647	LOC100910881	17	90188042	90218013	-0.572725	0.00484209
ENSRNOG00000017191	Trim5	1	169446804	169534896	-0.572537	0.00908896
ENSRNOG00000015970	Tbc1d13	3	8701854	8717515	-0.572134	0.0148848
ENSRNOG00000009795	Nfib	5	100439081	100647727	-0.572115	0.0282859
ENSRNOG00000030055	Vamp3	5	168126139	168136661	-0.570993	0.00535754
ENSRNOG00000021216	Pex11b	2	198762137	198771026	-0.570566	0.0194209
ENSRNOG00000013773	Secisbp2	17	13555348	13586554	-0.570094	0.00923703
ENSRNOG00000043171	Hdhd2	18	73226629	73278337	-0.570012	0.0137952
ENSRNOG00000028638	Il10rb	11	31560529	31582457	-0.569799	0.0158569
ENSRNOG00000011459	Rhbdf2	10	105573751	105600913	-0.569697	0.0459402
ENSRNOG00000000913	Gusb	12	30198821	30268990	-0.568834	0.0414583
ENSRNOG00000011026	Irf2bpl	6	110901939	110904288	-0.568076	0.00894749
ENSRNOG00000003178	Mageh1	X	19243758	19245007	-0.567712	0.0314705
ENSRNOG00000028699	Sco1	10	53595853	53608435	-0.567044	0.018085
ENSRNOG00000042501	RGD1564379	3	3590782	3594475	-0.566484	0.00603436
ENSRNOG00000005357	Ctc1	10	55596147	55616889	-0.566395	0.00587005
ENSRNOG00000018372	Cul9	9	16747661	16844057	-0.565938	0.0099852
ENSRNOG00000001237	Cabin1	20	13836029	13963003	-0.565674	0.0105707
ENSRNOG00000007040	Timm17a	13	52124634	52136127	-0.565474	0.00834997
ENSRNOG00000011146	Gyg1	2	104916737	104958034	-0.565208	0.00587005
ENSRNOG00000023393	Nup214	3	10999185	11070638	-0.564576	0.0104236
ENSRNOG00000042960	Rgcc	15	61551860	61564695	-0.56437	0.00501637
ENSRNOG00000001643	Psmg1	11	36327799	36337256	-0.564227	0.0122371
ENSRNOG00000027860	Ggnbp2	10	72156727	72188308	-0.564051	0.00518985
ENSRNOG00000010981	Gtf3c5	3	7144249	7164654	-0.563699	0.0192809
ENSRNOG00000009282	Nub1	4	6951477	6978073	-0.563506	0.00908896
ENSRNOG00000037160	Bloc1s6	3	114869458	114881590	-0.563485	0.0123815
ENSRNOG00000000546	Nt5dc1	20	41106990	41209728	-0.563261	0.0330088
ENSRNOG00000017919	Nup133	19	56681978	56731372	-0.562682	0.0140722
ENSRNOG00000059799	Ficd	12	48658282	48663143	-0.562641	0.029607
ENSRNOG00000060912	Qars	8	117297669	117305702	-0.562075	0.00587005
ENSRNOG00000008543	Pdlim2	15	51843563	51855325	-0.56182	0.0161582
ENSRNOG00000017040	Wrnip1	17	32933395	32953641	-0.56174	0.0252927
ENSRNOG00000004014	Chmp6	10	109073677	109079348	-0.560969	0.0189953
ENSRNOG00000013343	Myg1	7	143929661	143936864	-0.560944	0.0099852
ENSRNOG00000018586	Fam134a	9	82345718	82351802	-0.560603	0.00865521
ENSRNOG00000051232	Gbe1	11	7210208	7485890	-0.5601	0.0104236
ENSRNOG00000014508	Mgll	4	120671488	120771088	-0.559778	0.00756001
ENSRNOG00000025385	Coa4	1	165549343	165552572	-0.559421	0.0224143
ENSRNOG00000012002	Iqgap1	1	142525045	142615673	-0.559113	0.0107319
ENSRNOG00000012153	Rbl2	19	17300088	17346808	-0.559032	0.00724019
ENSRNOG00000016892	Nr2f6	16	19769967	19777414	-0.558918	0.00739075
ENSRNOG00000043102	Bahcc1	10	109446443	109479891	-0.558667	0.043307
ENSRNOG00000024818	Eva1b	5	144160107	144161410	-0.558384	0.0392871
ENSRNOG00000015734	Ube3a	1	116587814	116679973	-0.558069	0.0110434
ENSRNOG00000037909	Ppm1f	11	88313708	88343627	-0.557902	0.00603436
ENSRNOG00000018057	Mrpl2	9	16643618	16647458	-0.55745	0.0116362
ENSRNOG00000012210	Sptlc2	6	111339135	111417954	-0.557317	0.0189953
ENSRNOG00000009233	Ankrd49	8	13299560	13304244	-0.557189	0.0329253
ENSRNOG00000005289	Prkd3	6	1548414	1622196	-0.556739	0.0485901
ENSRNOG00000000098	Rnf115	2	198852499	198919995	-0.556719	0.00587005
ENSRNOG00000045844	Impact	18	4325874	4346769	-0.556437	0.00787153
ENSRNOG00000016770	Calm3	1	78843079	78851719	-0.556173	0.00603436
ENSRNOG00000013878	Hmgxb4	19	14352410	14390478	-0.555911	0.0315859
ENSRNOG00000001349	Mcm7	12	19306606	19314016	-0.555654	0.0164414
ENSRNOG00000017575	Gins2	19	54151047	54163608	-0.555048	0.0183387
ENSRNOG00000018044	Phyh	17	77287187	77304530	-0.554294	0.0116362
ENSRNOG00000008144	Irf1	10	39109521	39116531	-0.553711	0.0147483
ENSRNOG00000015508	RGD1307235	13	25656982	25752792	-0.553047	0.0120887
ENSRNOG00000023541	Ahctf1	13	97969334	98078946	-0.552256	0.00772582
ENSRNOG00000010171	Elk1	X	1297098	1304822	-0.551583	0.0165591
ENSRNOG00000011168	Micu2	15	38191489	38276159	-0.551539	0.00535754
ENSRNOG00000027326	Tada2b	14	79446056	79457333	-0.551414	0.0099852
ENSRNOG00000023220	Cnot11	9	46270121	46279995	-0.550804	0.0257739
ENSRNOG00000032027	Tmem42	8	132105442	132108462	-0.549715	0.0240698
ENSRNOG00000000831	Gtf2h4	20	3582741	3588375	-0.549425	0.0381463
ENSRNOG00000015280	Actr8	16	6048003	6062550	-0.549287	0.014208
ENSRNOG00000017119	Fam96a	8	71786309	71798266	-0.549028	0.0143355
ENSRNOG00000008214	Fbxo9	8	85388332	85413484	-0.549011	0.0150207
ENSRNOG00000016955	Fam188a	17	79720534	79798435	-0.54889	0.0316798
ENSRNOG00000054724	Pycrl	7	116949878	116955148	-0.548525	0.0205363
ENSRNOG00000007133	Plxnb2	7	130135463	130151880	-0.548184	0.00772582
ENSRNOG00000016246	Tshz1	18	80862371	80865584	-0.547751	0.018085
ENSRNOG00000018351	Thap4	9	100848597	100888107	-0.547296	0.0113429
ENSRNOG00000018019	Hspa12a	1	279946810	280015358	-0.546894	0.0303815
ENSRNOG00000010729	Usp8	3	119173817	119222484	-0.546807	0.010138
ENSRNOG00000049075	Fabp5	2	93981655	93985378	-0.546485	0.0335236
ENSRNOG00000011338	Cecr5	4	153047235	153078604	-0.54615	0.0117931
ENSRNOG00000050794	Pdlim4	10	39390580	39405311	-0.546134	0.00865521
ENSRNOG00000021102	Scn1b	1	89550737	89560719	-0.545688	0.022292
ENSRNOG00000013813	Ubtd1	1	261229346	261280536	-0.545586	0.0248129
ENSRNOG00000007398	Zfp691	5	138217844	138222534	-0.54522	0.022292
ENSRNOG00000021693	Fam149a	16	50049827	50107856	-0.544598	0.0401422
ENSRNOG00000014604	Sigmar1	5	58121785	58124681	-0.543779	0.0125321
ENSRNOG00000000763	RT1-M3-1	20	1814660	1818800	-0.543242	0.0224143
ENSRNOG00000012788	Clns1a	1	162676268	162696544	-0.543086	0.0125321
ENSRNOG00000009658	Rnf19a	7	75058757	75098331	-0.541785	0.0157323
ENSRNOG00000037238	Rnmtl1	10	64398338	64405017	-0.541784	0.044678
ENSRNOG00000020546	Lipe	1	82248045	82266727	-0.541185	0.00865521
ENSRNOG00000010214	Scrn2	10	84966988	84971009	-0.540953	0.0343244
ENSRNOG00000000398	Zufsp	20	32471671	32501722	-0.540887	0.0317663
ENSRNOG00000001225	Fam207a	20	11863081	11896774	-0.540664	0.0302573
ENSRNOG00000011519	Orc5	4	9160066	9223997	-0.540596	0.0167145
ENSRNOG00000049560	Glul	13	71331051	71340229	-0.540147	0.00834997
ENSRNOG00000014829	Prmt3	1	105113594	105200470	-0.540131	0.022292
ENSRNOG00000013742	Large	19	12481539	12942963	-0.539767	0.0146075
ENSRNOG00000004337	Fam20b	13	74154834	74333244	-0.539704	0.0336279
ENSRNOG00000009506	Mre11a	8	13305151	13352489	-0.53939	0.0132264
ENSRNOG00000003864	Gipc1	19	24786627	24798233	-0.539089	0.0098315
ENSRNOG00000001548	Nfe2l2	3	62497570	62524996	-0.5388	0.00739075
ENSRNOG00000000977	Pnpla6	12	2069958	2097904	-0.538598	0.0230538
ENSRNOG00000013149	Vps33b	1	142060954	142083953	-0.537548	0.028178
ENSRNOG00000019169	RGD1562218	19	57600238	57614558	-0.537407	0.0099852
ENSRNOG00000019232	RGD1311345	17	6683151	6690723	-0.537221	0.015156
ENSRNOG00000017990	Ubap2l	2	189334340	189400323	-0.537187	0.00865521
ENSRNOG00000004279	Adgra3	14	64686792	64786497	-0.536617	0.0140722
ENSRNOG00000009068	Phlda3	13	52588916	52592001	-0.535923	0.0250682
ENSRNOG00000020860	Tdrkh	2	195651929	195674616	-0.535838	0.0207959
ENSRNOG00000019522	Narfl	10	15143712	15155412	-0.53553	0.0179598
ENSRNOG00000012236	Hddc3	1	142136451	142138737	-0.535126	0.018718
ENSRNOG00000007732	Slc35c1	3	81361055	81368442	-0.533523	0.0466433
ENSRNOG00000013271	Ireb2	8	59420122	59501118	-0.533481	0.0189953
ENSRNOG00000045775	Rnpepl1	9	100080143	100089834	-0.533367	0.00820147
ENSRNOG00000009545	Polr1a	4	99823251	99887132	-0.53251	0.0205363
ENSRNOG00000008641	Gnpnat1	15	19721292	19733967	-0.532011	0.0427724
ENSRNOG00000000417	Numa1	1	167051208	167091453	-0.531852	0.0113429
ENSRNOG00000008471	Kif21b	13	52976506	53023103	-0.531202	0.0215505
ENSRNOG00000020020	Wbp1l	1	266358727	266415296	-0.530791	0.00865521
ENSRNOG00000047106	Mtrf1	15	61662017	61689830	-0.530468	0.0316798
ENSRNOG00000020086	Aar2	3	152626756	152649609	-0.529951	0.017264
ENSRNOG00000006392	Xrcc6	7	123259760	123280612	-0.529261	0.0216539
ENSRNOG00000013000	Ldhb	4	176701982	176720012	-0.529204	0.0165591
ENSRNOG00000009615	Mtor	5	165263799	165373967	-0.528626	0.0116362
ENSRNOG00000004127	AABR07021840.1	13	94807755	94859436	-0.52862	0.0302573
ENSRNOG00000003205	Ldb2	14	70780622	71112552	-0.528468	0.0330088
ENSRNOG00000051039	Rn60_1_1359.1	1	134873399	134887841	-0.527356	0.0313549
ENSRNOG00000000034	Nuak2	13	49092305	49109050	-0.526832	0.0210078
ENSRNOG00000002781	Kdsr	13	26779385	26812271	-0.526645	0.0347346
ENSRNOG00000013763	Erlin2	16	69179587	69195097	-0.526459	0.0158569
ENSRNOG00000029813	Hmgb1	12	7081894	7094002	-0.526373	0.0102842
ENSRNOG00000002093	Tgfbr3	14	3506338	3682545	-0.526364	0.0137952
ENSRNOG00000028749	Atxn7l2	2	210992952	211001258	-0.525546	0.0416669
ENSRNOG00000013919	Ift46	8	49077052	49097686	-0.525444	0.0308419
ENSRNOG00000030483	Rabggta	15	34393232	34400449	-0.525055	0.0205363
ENSRNOG00000030225	Clpx	8	70789255	70843123	-0.524597	0.0093947
ENSRNOG00000001060	Snrnp35	12	37531094	37538403	-0.523844	0.0210078
ENSRNOG00000016063	LOC361635	1	188448477	188552272	-0.523772	0.014208
ENSRNOG00000020905	Hdac5	10	90140182	90151042	-0.523704	0.0150207
ENSRNOG00000021213	Lix1l	2	198726117	198751985	-0.523592	0.0111873
ENSRNOG00000010277	Idh3a	8	59164571	59183908	-0.523418	0.0120887
ENSRNOG00000023587	Dhtkd1	17	76306539	76358099	-0.522814	0.0184671
ENSRNOG00000011311	Papss1	2	236605694	236680772	-0.522663	0.0205363
ENSRNOG00000017843	Polr3k	3	177374811	177379008	-0.522278	0.0150207
ENSRNOG00000005960	RGD1311744	8	43315591	43336304	-0.522216	0.0464376
ENSRNOG00000007899	Mterf	4	27365375	27372372	-0.521527	0.0411572
ENSRNOG00000012927	Rrp9	8	115179892	115188588	-0.521459	0.0328124
ENSRNOG00000024934	Npat	8	58120178	58158052	-0.520917	0.0318454
ENSRNOG00000010538	Commd7	3	149101242	149115209	-0.52026	0.025666
ENSRNOG00000007890	Usp1	5	117583501	117594870	-0.519651	0.0250682
ENSRNOG00000016576	Lrrc16a	17	43050788	43339403	-0.518248	0.0227902
ENSRNOG00000009236	Necap1	4	155709612	155724790	-0.517438	0.0137952
ENSRNOG00000009195	Tnks1bp1	3	72460888	72483217	-0.517145	0.014208
ENSRNOG00000019264	Ltbr	4	157822839	157829241	-0.515299	0.0116362
ENSRNOG00000010914	Pigh	6	102263336	102272777	-0.514915	0.0489917
ENSRNOG00000037207	Ubr1	3	112800556	112876773	-0.514691	0.0323374
ENSRNOG00000019638	Lmna	2	187842880	187863582	-0.514396	0.0272535
ENSRNOG00000003402	Stx6	13	72804217	72850753	-0.513434	0.0227902
ENSRNOG00000008451	Fut8	6	100337225	100537224	-0.513398	0.0469893
ENSRNOG00000023816	Aph1a	2	198006315	198009830	-0.51173	0.0181961
ENSRNOG00000011339	Slk	1	267359829	267412810	-0.511579	0.0367066
ENSRNOG00000001633	Tfg	11	46179939	46206721	-0.51155	0.0282859
ENSRNOG00000010008	Polr3a	16	716682	755990	-0.510964	0.0257739
ENSRNOG00000004556	Dcaf5	6	103516585	103605256	-0.509538	0.018085
ENSRNOG00000011498	Psip1	5	101555693	101588598	-0.509284	0.0317663
ENSRNOG00000001928	Il1rap	11	77463953	77593207	-0.50827	0.0459402
ENSRNOG00000028292	Gart	11	31780486	31805728	-0.507439	0.0152908
ENSRNOG00000016231	Polr2d	18	24570761	24577894	-0.507249	0.0308419
ENSRNOG00000006778	Mmp19	7	3216496	3224201	-0.507018	0.0250682
ENSRNOG00000017552	Mrpl34	16	19874033	19874768	-0.506598	0.0210078
ENSRNOG00000042274	Fbxo31	19	53487612	53625673	-0.506433	0.0308419
ENSRNOG00000029784	Pak1	1	162768155	162883355	-0.505607	0.0179598
ENSRNOG00000046327	Rbpj	14	59658934	59735450	-0.503349	0.0240698
ENSRNOG00000039776	Exoc3	1	31700952	31731815	-0.502887	0.0258874
ENSRNOG00000016610	Arhgap1	3	80555195	80576856	-0.502809	0.0139396
ENSRNOG00000001050	Eif2ak1	12	12749036	12782146	-0.502596	0.0176853
ENSRNOG00000024112	Dgkq	14	2069408	2083370	-0.502132	0.0250682
ENSRNOG00000006844	Dnajc14	7	3230319	3242265	-0.501451	0.0201518
ENSRNOG00000028176	Elmod2	19	24467963	24487396	-0.501106	0.0485901
[truncated: 2,955 more rows]
