# Supplementary material for: Heat Stress Impairs the Physiological Responses and Regulates Genes Coding for Extracellular Exosomal Proteins in Rat
Source: Genes (Basel). 2020 Mar 13;11(3):306. doi: 10.3390/genes11030306 (PMC7140893; doi:10.3390/genes11030306)
Supplement: Supplementary file 1 [file genes-11-00306-s001.zip › genes-717632-supplementary/Table S6.xlsx]

## Sheet: sheet
Table S6. The statistical summary of 26 shared differentially expressed genes (DEGs) identified in blood, liver and adrenal gland tissues.
Ensemble ID	Gene symbol	Description	Fold change of DEGs levels
			Blood	Liver	Adrenal glands
ENSRNOG00000012991	Adgra2	Adhesion G protein-coupled receptor A2	2.51966	1.87064	1.53731
ENSRNOG00000008950	Adi1	Acireductone dioxygenase 1	2.52837	1.38505	1.58624
ENSRNOG00000001582	Bach1	BTB domain and CNC homolog 1	2.27546	6.14558	1.6267
ENSRNOG00000026643	Chordc1	Cysteine and histidine rich domain containing 1	4.21616	2.93256	6.62495
ENSRNOG00000015999	Cirbp	Cold inducible RNA binding protein	0.237896	0.302746	0.272187
ENSRNOG00000004709	Foxn3	Forkhead box N3	3.37896	2.15344	1.96484
ENSRNOG00000052219	Gm2α	GM2 ganglioside activator	0.333806	1.47657	1.46498
ENSRNOG00000049985	Gprasp1	G protein-coupled receptor associated sorting protein 1	4.79706	2.25685	2.23615
ENSRNOG00000037658	Gprasp2	G protein-coupled receptor associated sorting protein 2	4.03934	4.28314	3.91622
ENSRNOG00000015866	Hint2	Histidine triad nucleotide binding protein 2	0.362258	0.696356	1.34734
ENSRNOG00000019525	Hspa9	Heat shock protein family A member 9	2.53875	1.67719	1.56177
ENSRNOG00000010427	Ipo7	Importin 7	2.25719	1.55467	1.71422
ENSRNOG00000050108	LOC100911319	Zinc finger protein 36	5.07846	2.70474	1.8811
ENSRNOG00000001456	Nup153	Nucleoporin 153	2.60267	1.77318	1.37973
ENSRNOG00000050655	P4ha1	Prolyl 4-hydroxylase subunit alpha 1	12.2567	10.4562	11.6081
ENSRNOG00000042536	Pde4d	Phosphodiesterase 4D	2.74754	3.13866	3.77119
ENSRNOG00000007133	Plxnb2	Plexin B2	0.388884	1.45174	0.68388
ENSRNOG00000006718	Rbm33	RNA binding motif protein 33	2.6504	4.9872	2.02324
ENSRNOG00000048771	RGD1559482	Similar to immunoglobulin superfamily	0.294999	2.23786	2.69421
ENSRNOG00000057832	Rnf125	Ring finger protein 125	3.48636	3.99917	0.387372
ENSRNOG00000002104	Scaf4	SR-related CTD-associated factor 4	2.41682	1.78843	1.72175
ENSRNOG00000015425	Ssx2ip	SSX family member 2 interacting protein	3.23907	0.655256	0.428551
ENSRNOG00000018293	Strip1	Striatin interacting protein 1	0.386125	0.429536	0.42998
ENSRNOG00000015670	Stx7	Syntaxin 7	0.407711	0.652135	1.48553
ENSRNOG00000002254	Tmem33	Transmembrane protein 33	3.50647	2.04139	3.18023
ENSRNOG00000017290	Zfp335	Zinc finger protein 335	2.59079	3.16056	2.21965
