# Supplementary material for: Heat Stress Impairs the Physiological Responses and Regulates Genes Coding for Extracellular Exosomal Proteins in Rat
Source: Genes (Basel). 2020 Mar 13;11(3):306. doi: 10.3390/genes11030306 (PMC7140893; doi:10.3390/genes11030306)
Supplement: Supplementary file 1 [file genes-11-00306-s001.zip › genes-717632-supplementary/Table S7.xlsx]

## Sheet: Sheet1
Table S7. Review of the top 20 differentially expressed genes (DEGs) in blood, liver and adrenal glands of heat stressed-rats relative to the control non-heat stressed group using RNA-seq (ranked according to fold change [smallest to largest] within each tissue, the top 1 DEGs in each tissues were marked in yellow)
Tissue	Ensembl_ ID	Gene symbol	Description	Chromosome name	Start_position	End_position	Mean_control	Mean_H120	Fold change	Q_value
Blood	ENSRNOG00000009342	Fcnb	Ficolin B	3	6617750	6626284	43.89	4.89703	0.111575	0.00767794
	ENSRNOG00000011647	S100a6	S100 calcium binding protein A6	2	190007215	190008511	154.919	22.4175	0.144704	0.00767794
	ENSRNOG00000017819	Cd14	CD14 molecule	18	29560364	29562153	3.32117	0.516139	0.155409	0.0274789
	ENSRNOG00000014956	Slc11a1	Solute carrier family 11 member 1	9	81655628	81666706	4.61848	0.769399	0.166592	0.0307118
	ENSRNOG00000014288	Fn1	Fibronectin 1	9	78900102	78972965	6.02708	1.02404	0.169906	0.00767794
	ENSRNOG00000053260	Lilrb3l	Leukocyte immunoglobulin-like receptor, subfamily B	1	63759637	64013289	3.6611	0.642327	0.175446	0.00767794
	ENSRNOG00000026762	RT1-DOa	RT1 class II, locus DOa	20	3889369	3892449	10.722	1.88586	0.175888	0.00767794
	ENSRNOG00000006108	Gngt2	G protein subunit gamma transducin 2	10	83655459	83658589	8.28125	1.53838	0.185766	0.0490564
	ENSRNOG00000015445	Mal	Mal, T-cell differentiation protein	3	120209646	120233655	4.53932	0.872365	0.19218	0.00767794
	ENSRNOG00000036604	Ifit2	Interferon-induced protein with tetratricopeptide repeats 2	1	252894662	252900726	2.33324	0.455651	0.195287	0.03405
	ENSRNOG00000024689	Hopx	HOP homeobox	14	33354806	33362551	33.4946	6.60151	0.197092	0.00767794
	ENSRNOG00000021084	Mpeg1	Macrophage expressed 1	1	228724899	228727160	2.97802	0.630277	0.211642	0.0116022
	ENSRNOG00000014171	Tnfsf13	TNF superfamily member 13	10	56286886	56289952	3.54657	0.760186	0.214344	0.0180034
	ENSRNOG00000013615	Dntt	DNA nucleotidylexotransferase	1	260289588	260321320	0.482573	2.19081	4.53987	0.0490564
	ENSRNOG00000049985	Gprasp1	G protein-coupled receptor associated sorting protein 1	X	106306794	106313853	0.3327	1.59598	4.79706	0.0116022
	ENSRNOG00000004100	Trib1	Tribbles pseudokinase 1	7	99954491	99961026	0.516855	2.57965	4.99107	0.0464089
	ENSRNOG00000053869	Ppp1r3d	Protein phosphatase 1, regulatory subunit 3D	3	173950612	173953684	0.593244	2.98374	5.02952	0.00767794
	ENSRNOG00000050108	LOC100911319	Zinc finger protein 36, C3H1 type-like 2-like	7	2351932	2353875	4.19173	21.2876	5.07846	0.00767794
	ENSRNOG00000006604	Thy1	Thy-1 cell surface antigen	8	48382120	48386935	3.22593	16.4688	5.10514	0.038017
	ENSRNOG00000050655	P4ha1	Prolyl 4-hydroxylase subunit alpha 1	20	28920615	28971966	1.10187	13.5053	12.2567	0.00767794
Liver	ENSRNOG00000016000	Atp5pb	ATP synthase peripheral stalk-membrane subunit b	2	208323881	208587260	4.8689	0.0683126	0.0140304	0.00180417
	ENSRNOG00000011250	Inmt	Indolethylamine N-methyltransferase	4	85381888	85386231	25.8119	0.421367	0.0163246	0.000373373
	ENSRNOG00000012067	Fam111a	Family with sequence similarity 111, member A	1	229003960	229019527	6.86771	0.190285	0.0277073	0.000373373
	ENSRNOG00000046975	Sult4a1	Sulfotransferase family 4A, member 1	7	124958545	124982566	5.51763	0.207674	0.0376382	0.000373373
	ENSRNOG00000022268	Pnpla3	Patatin-like phospholipase domain containing 3	7	125034763	125055976	236.387	10.4215	0.0440868	0.000373373
	ENSRNOG00000017226	Slc2a4	Solute carrier family 2 member 4	10	56552982	56558487	0.687791	0.0307777	0.0447484	0.0210172
	ENSRNOG00000054420	Vdr	Vitamin D receptor	7	139342062	139394166	1.0071	0.0507057	0.0503481	0.000373373
	ENSRNOG00000046299	Atp5f1	Alos known as Atp5pb, ATP synthase peripheral stalk-membrane subunit b	2	208323881	208587260	6.76554	0.389978	0.0576418	0.000373373
	ENSRNOG00000015763	Cml3	Also known as Nat8l, N-acetyltransferase 8 like	4	117490034	117490721	2.77856	0.169876	0.0611383	0.0117103
	ENSRNOG00000036641	LOC689065	Hypothetical protein LOC689065	1	219743746	219745654	0.739573	0.0473154	0.0639767	0.0387213
	ENSRNOG00000011300	Lama3	Laminin subunit alpha 3	18	3861538	3940823	2.13389	0.14788	0.0693005	0.000373373
	ENSRNOG00000013954	Alpl	Alkaline phosphatase, liver/bone/kidney	5	156086496	156141537	6.20673	0.431297	0.0694886	0.000373373
	ENSRNOG00000061508	Reps2	RALBP1 associated Eps domain containing 2	X	33884498	34057399	0.0353442	0.511904	14.4834	0.0377228
	ENSRNOG00000023546	Hspb1	Heat shock protein family B (small) member 1	12	23839398	23841049	33.4869	487.301	14.5519	0.000373373
	ENSRNOG00000040287	Cyp1b1	Cytochrome P450, family 1, subfamily b, polypeptide 1	6	2307807	2316722	0.226444	4.53833	20.0418	0.000373373
	ENSRNOG00000017775	Slc5a1	Solute carrier family 5 member 1	14	82909980	82975263	0.221524	4.92733	22.2429	0.000373373
	ENSRNOG00000013408	Npas2	Neuronal PAS domain protein 2	9	45901740	46081880	0.186254	4.35208	23.3663	0.000373373
	ENSRNOG00000057089	AC117096.1	Cystathionine gamma-lyase	2	264746484	264765085	0.677219	21.7425	32.1055	0.00392613
	ENSRNOG00000048088	Mest	Kallikrein B1	4	58053040	58063138	0.947789	42.5592	44.9036	0.00587005
	ENSRNOG00000050647	Hspa1b	Ribosomal protein L39	20	4638662	5008262	0.464663	93.4656	201.148	0.000313013
Adrenal glands	ENSRNOG00000015082	Nlrp10	NLR family, pyrin domain containing 10	1	173520412	173528943	0.021957	0.606327	27.6142	0.00392613
	ENSRNOG00000014118	Klkb1	Kallikrein B1	16	50152007	50175458	0.0275325	0.848777	30.8282	0.00587005
	ENSRNOG00000043348	Rpl39	Ribosomal protein L39	X	123705383	123707257	2639.95	83696	31.7037	0.000313013
	ENSRNOG00000028652	Map10	Microtubule-associated protein 10	19	58505810	58508603	0.822463	27.1192	32.9732	0.000313013
	ENSRNOG00000049866	Plcxd1	Phosphatidylinositol-specific phospholipase C, X domain containing 1	12	52606559	52676608	0.220332	7.38191	33.5037	0.0314705
	ENSRNOG00000020552	Fosl1	FOS like 1, AP-1 transcription factor subunit	1	220826559	220835066	0.462973	16.8298	36.3517	0.000313013
	ENSRNOG00000040266	Cdkl4	Cyclin-dependent kinase-like 4	6	3234089	3254779	0.0717976	2.66834	37.1647	0.0244455
	ENSRNOG00000032917	Zfand2a	Zinc finger AN1-type containing 2A	12	17252092	17263477	5.6675	218.473	38.5484	0.000313013
	ENSRNOG00000004084	Fam84a	Family with sequence similarity 84, member A	6	39358984	39363458	0.619575	24.2732	39.1771	0.000313013
	ENSRNOG00000018003	F2rl1	F2R like trypsin receptor 1	2	25222327	25235275	0.851354	33.6642	39.5419	0.000313013
	ENSRNOG00000027405	Ccp110	Centriolar coiled-coil protein 110	1	188420460	188444991	2.60138	106.179	40.8165	0.000313013
	ENSRNOG00000051563	Giot1	Gonadotropin inducible ovarian transcription factor 1	7	13104480	13108723	6.24742	268.128	42.9183	0.000313013
	ENSRNOG00000000451	RT1-Ba	RT1 class II, locus Ba	20	4066131	4070721	0.220876	9.83535	44.5289	0.000313013
	ENSRNOG00000013413	Rorb	RAR-related orphan receptor B	1	234252756	234435839	0.218088	11.9086	54.605	0.000313013
	ENSRNOG00000030034	Sox11	SRY box 11	6	46629973	46631983	0.0615016	3.48577	56.6777	0.00392613
	ENSRNOG00000028648	Olig1	Oligodendrocyte transcription factor 1	11	31428357	31430517	0.0593406	3.81105	64.2235	0.00354539
	ENSRNOG00000018393	Uts2	Urotensin 2	5	168078747	168084135	0.427715	35.1815	82.2543	0.000583569
	ENSRNOG00000021729	Iqub	IQ motif and ubiquitin domain containing	4	51482169	51586881	0.145176	33.4388	230.333	0.000313013
	ENSRNOG00000003538	Adamts4	ADAM metallopeptidase with thrombospondin type 1 motif, 4	13	89622631	89634419	0.0626666	19.3561	308.875	0.000313013
	ENSRNOG00000007730	Vom2r53	Vomeronasal 2 receptor, 53	7	13151591	13184257	0.0230199	27.2322	1182.97	0.0318454
