# Supplementary material for: Heat Stress Impairs the Physiological Responses and Regulates Genes Coding for Extracellular Exosomal Proteins in Rat
Source: Genes (Basel). 2020 Mar 13;11(3):306. doi: 10.3390/genes11030306 (PMC7140893; doi:10.3390/genes11030306)
Supplement: Supplementary file 1 [file genes-11-00306-s001.zip › genes-717632-supplementary/Table S8.xlsx]

## Sheet: GO
Table S8. Enriched gene ontology (GO) terms from gene set analyses in blood, liver and adrenal gland tissues at H120. Only the significantly (Q < 0.05) enriched gene ontology (GO) terms were included in the table. White-colored cells represent the GO terms common to all the three organs (consensus heat-stress response [HSR]); gray-colored cells contain terms common to two organs (common HSR); and…
Go term	Type	Go ID	Blood					Liver					Adrenal glands
			Fold enrichment	Enrichment Q_value	Count	% genes in group that are present	Gene symbol	Fold enrichment	Enrichment Q_value	Count	% genes in group that are present	Gene symbol	Fold enrichment	Enrichment Q_value	Count	% genes in group that are present	Gene symbol
Cytoplasm	Celluar component	GO:0005737	1.3707	0.0251034	53	36.5517	Gna13, Bach1, Ptges3, Xpo1, S100A6, Gm2A, Cndp2, Utrn, Foxo1, Tnfsf13, Tpd52, Fes, Ybx2, Dntt, Klhl25, Cars, Ncf1, Gprasp2, Ncf4, Gprasp1, Socs1, Lef1, Actn1, Ubr2, Pim2, Cct6A, Vash1, Ipo7, Pla2G7, Tnfaip3, Cnn3, Vim, Serpinb1A, Ifi30, Nr3C1, Trib1, Strip1, Gp1Ba, Dyrk2, Nudc, Pik3R1, Hspa9, Nup153, Crip1, Lgals3, Nlk, Adi1, Ifit2, Rgs1, Ptp4A3, Capg, Cirbp, Ncor1	1.34003	6.13102e-13	472	33.1228	Dlc1, Mef2A, Xrcc6, Naa16, Strn, Rangap1, Isg20, Serpine1, Map2K6, Adam9, Ibtk, Pdpr, Cyp1A1, Kif5B, Mylk3, Zhx3, Lig4, Scyl3, Ptpdc1, Wdr83, Jup, Grb10, Hsd11B1, Hsd11B2, Adamts1, Hmgcs1, Hspa1B, Serpinh1, Sult4A1, Arih1, Ppp1R3G, Cacybp, Dusp16, Dnmt3B, Dnmt3A, Odc1, Klf12, Taok1, Tgfbr2, Taok3, Fnip1, Fnip2, Ei24, Adap2, Rgs2, Ptar1, Hebp2, Rgs4, Rwdd3, Parp4, Bach1, Crebrf, Foxa2, Ttc25, Lats…	1.37387	1.96695e-20	627	34.1503	Malsu1, Naa16, Cited1, Ctnnb1, Actg2, App, Ppp1R1A, Sh3Bgr, Lsm1, Sdr9C7, Map2K6, Ccar2, Tbpl1, Syk, Braf, Magi1, Ncf1, Mpdz, Cryab, Spag1, Ube2J1, Myh9, Bcl2L11, St13, Sstr2, Msx1, Sstr3, Napepld, Sstr1, Zwint, Adamts1, Mapk8, Pelo, Pidd1, Eif2Ak2, Grb14, Crtc3, Hspbap1, Loc367975, Gnai3, Ahcy, Rtp4, Nfkbib, Rhpn2, Crtc1, Hmgcs1, Uba6, Nifk, Gstcd, Arf6, Dtd2, Serpinh1, Arih1, Nphp4, Rps29, Cacy…
Membrane	Celluar component	GO:0016020	1.84256	0.00835184	30	20.6897	Gna13, Xpo1, Prf1, Atl2, Lman2L, Serpinb1A, Pde3B, Nr3C1, Cbfb, Rt1-Bb, Dock2, Rad21, P4Ha1, Gp1Ba, Dock10, Pik3R1, Csf1R, Lgals3, Ncf1, Icam2, Ncf4, Psd4, Pde4D, P2Rx4, Rcc2, F5, Ipo7, Tmpo, Ncor1, Cd302	1.24058	0.00690062	184	12.9123	Il6St, Pdgfa, Pdlim5, Xrcc6, Strn, Cnot2, Ints2, Itpkb, Ankle2, Cnot6, Rnf213, Actg1, Ddx17, Prkar2A, Slc16A1, Slc2A5, Picalm, Dab1, Slc2A4, Agps, Elovl5, Pde4B, Peli2, Itch, Spred1, Fndc3A, Insr, Rgd621098, Egfr, Kif5B, Bysl, Med12, Pde4D, Med13, Pnpla3, Por, Pnpla5, Tmem131, Jup, Abcb1A, F5, Huwe1, Atp2C1, Bace1, Rem2, Hsd11B1, Lclat1, Cpd, Neu2, Suco, Fxyd2, Il1R1, Lmnb1, Cers6, Ctps1, Sfxn4, …	1.16042	0.0241467	223	12.146	Lypd3, Adcy7, B3Galt6, Efna2, Adcy6, Ctnnb1, App, Diras3, Creb3L1, Gbp5, Magi1, Braf, Ncf1, Ubr4, Ifi47, Gem, Ptprn, Ric8A, Parp16, Sstr2, Napepld, Unc13D, Sstr1, Has1, Acap1, Vegfa, Efna4, Eif2Ak2, Il1R1, Cdk5R1, Gnai3, Arf6, Adrb3, Hist1H2Ail1, Kras, Gys1, Rps20, Slc31A2, Emd, Laptm4B, Gucy2F, Mki67, Eprs, Hba2, Hba1, Homer1, Kif3C, Fxr1, Cd300A, Dcp1B, Hgs, Adar, Jph2, Htatip2, Ldlr, Cpeb1, Sc…
Protein binding	Molecular function	GO:0005515	1.93445	0.0253524	24	16.5517	Gna13, S100A4, Xpo1, Nup153, Stx7, Zfp335, Gprasp1, Vim, Rab3Il1, Actn1, Lef1, Pde4D, Cct6A, Nr3C1, Sirpa, Thy1, P2Rx4, Tmpo, Ncor1, Cd14, Pik3R1, Nudc, Hspa9, Fn1	1.33804	0.00121901	148	10.386	Tgoln2, Sncg, Star, Rbm3, Pdlim5, Zfp335, Stat5B, Xrcc6, Strn, Pdlim2, Rangap1, Rest, Xrcc1, Flcn, Vps33A, Epc1, Prkar2A, Dab2, Slc16A1, Picalm, Slc2A4, Cpa2, Rnf38, Insr, Rgd621098, Ss18L1, Egfr, Irs2, Cyp1A1, Kif5B, Rxra, Prkab1, Lifr, Mlxipl, Pde4D, Irs1, Ahr, Ddit3, Suz12, Jup, Abcb1A, Huwe1, Jun, Akap5, Hspb1, Mvk, Prdm2, Tgfb1I1, Kalrn, Fxyd2, Il1R1, Lmnb1, Aldoc, Asap1, Ptrh2, Vdr, Mtpn, I…	1.21939	0.0232754	172	9.36819	Zc3Hav1, Zfp335, Efna2, Slc6A4, F2Rl1, Rora, Pttg1, Adora1, Vps33A, Ctnnb1, Hook1, Slc16A1, App, Slc2A4, Robo1, St3Gal4, Pde4A, Rnf38, S100A1, Syk, Irs2, Braf, Actn4, Bst2, Cryab, Mpdz, Baiap2, Tanc1, Mlxipl, Bsn, Pde4D, Fadd, Actn2, Myh9, Tox3, Bcl2L11, Ric8A, Ndel1, Pias3, Zwint, Cstb, Hspb1, Mapk8, Col1A1, Eif2Ak2, Grb14, Gc, Cobl, Fxyd2, Il1R1, Cdk5R1, Gnai3, Panx1, Clu, Stk17B, Kras, Gorasp1…
Aging	Biological process	GO:0007568						1.51944	0.0455999	33	2.31579	Cyp2B2, Fosl2, Litaf, Hmgcr, Aldoc, Nr3C1, Vdr, Ednrb, Fos, Cacybp, Apex1, Srebf1, Dnmt3A, Gsta2, Cyp1A1, Socs3, Polg, Fads1, Rxra, Tgfbr2, Pde4D, Irs1, Ddit3, Stat3, Slc34A2, Pck1, Jun, Casp12, Cldn1, Hspb1, Dpyd, Igfbp1, Igfbp2	1.70626	0.00729991	48	2.61438	Fosl2, Ccl2, Ass1, Ldlr, Litaf, Crp, Eln, Clu, Cnp, Cx3Cl1, Pten, Mmp2, Igf1R, Fos, Adrb3, Cyp27B1, Casp9, Gpx4, Cacybp, Apoh, Fbxo4, Nqo1, Hspa8, Ciita, Srebf1, Nos1, Sult2A1, Socs2, Cryab, Socs3, Nat1, Fads1, Igfals, Pde4D, Stat3, Pck1, Cd86, Capn10, Napepld, Penk, Ucp3, Vegfa, Ntrk2, Mpo, Hspb1, Epor, Ppp1R15A, Ngf
Cellular response to cAMP	Biological process	GO:0071320						2.8254	0.00774223	15	1.05263	Egr1, Dmtn, Gpd1, Cyp1B1, Star, Cyp11A1, Fdx1, Pde4D, Adipoq, Ahr, Pck1, Zfp36L1, Serpine1, Apex1, Hcn3	2.32672	0.0270879	16	0.87146	Egr1, Gpd1, Hsd3B1, Ass1, Fdx1, Pde4D, Pck1, Zfp36L1, App, Slc26A6, Penk, Stc1, Srd5A1, Hspa5, Akap1, Scx
Cellular response to dexamethasone stimulus	Biological process	GO:0071549						2.70408	0.0279111	11	0.77193	Egfr, Bmi1, Cflar, Star, Abcb1A, Serpine1, Foxo1, Fbxo32, Abcc2, Nr3C1, Dnmt3B	2.46721	0.0361956	13	0.708061	Plat, Icam1, Hsd3B1, Ccl2, Ass1, Eln, Ddit4, Eif4Ebp1, Rpl32, Casp9, Vegfa, Srd5A1, Fbxo32
Cellular response to DNA damage stimulus	Biological process	GO:0006974						2.13475	0.00103112	34	2.38596	Xiap, Xrcc6, Egln3, Tipinl1, Tipin, Foxo1, Sprtn, Mapkapk2, Xrcc1, Chchd6, Zbtb38, Setx, Atf2, Batf, Bcl6, Wac, Yap1, Alkbh7, Msh2, Taok1, Taok3, Inip, Zbtb40, Sirt1, Rad50, Cdkn1A, Plk3, Psen1, Btg2, Ikbkg, Zbtb4, Gadd45A, Zbtb1, Clock	1.93893	0.00270775	40	2.17865	Rad51D, Blm, Stk11, Tipin, Tipinl1, Mlh3, Pmaip1, Mapkapk2, Zbtb38, Batf, Ercc6, Nipbl, Casp9, Pms2, Parg, Zc3H12A, Bcl6, Fancg, Myc, Ddx39A, Sgk1, Msh2, Taok1, Rad9A, Mbd4, Atr, Rad52, Sirt1, Pithd1, Nabp1, Cdkn1A, Xpc, Plk3, Vcp, Sfpq, Smarcal1, Zranb3, Pidd1, Gadd45A, Apbb1
Cellular response to hormone stimulus	Biological process	GO:0032870						2.41729	0.0491369	10	0.701754	Fos, Dusp1, Plod2, Jun, Stat5B, Rxrg, Sik1, Igfbp2, Stat3, Junb	2.61271	0.0227727	14	0.762527	Qrfpr, Socs2, Fosb, Junb, Stat3, Hcrtr2, Fos, Dusp1, Hmgcs2, Ucp3, Plod1, Plod2, Lipc, Sik1
Cellular response to insulin stimulus	Biological process	GO:0032869						2.47625	0.00376079	21	1.47368	Egr1, Srebf1, Dlc1, Cflar, Irs2, Cpeb2, Star, Rxra, Foxo1, Adipoq, Lpin1, Irs1, Pck1, Zfp36L1, Slc2A4, Gck, Serpine1, Pklr, Dennd4C, Insr, Ceacam1	2.36691	0.00293088	26	1.41612	Egr1, Srebf1, Sgk1, Irs2, Hsd3B1, Ccl2, Cpeb2, Aldob, Rhoq, Cpeb1, Ahsg, Pck1, Zfp36L1, Igf1R, Alas1, Capn10, Got1, Hmgcs2, Slc2A4, H2Afz, Pla2G1B, Tbc1D4, Srd5A1, Myc, Gpam, Ceacam1
Cellular response to organic cyclic compound	Biological process	GO:0071407						2.25878	0.0124775	19	1.33333	Alpl, Hsp90Ab1, Klf6, Cyp1B1, Cyp1A1, Lmnb1, Star, Fdx1, Bysl, Tiparp, Hmgcs1, Sirt1, Stat3, P2Rx7, Slc16A1, Abcb1A, Serpine1, Il1B, Axin2	2.01919	0.0259299	22	1.19826	Hsp90Ab1, Klf5, Ccl2, Fdx1, Tiparp, Eln, Hmgcs1, Sirt1, Stat3, Slc16A1, Alas1, Nod2, Fga, Hmgcs2, Casp9, Gria1, Sp5, Il1B, Srd5A1, Myc, Ppp1R15A, Klf4
Circadian regulation of gene expression	Biological process	GO:0032922						3.32872	0.00330195	14	0.982456	Ppara, Top1, Npas2, Ncoa2, Usp2, Ciart, Per2, Rorc, Per3, Arntl, Sirt1, Ahr, Clock, Nrip1	3.30413	0.00167098	18	0.980392	Nampt, Kmt2A, Crem, Ciart, Pml, Rorc, Arntl, Rora, Sirt1, Lgr4, Maged1, Rbm4B, Npas2, Atf4, Per2, Per3, Bhlhe41, Zfhx3
Circadian rhythm	Biological process	GO:0007623						3.1165	3.33599e-05	26	1.82456	Adcy1, Fosl2, Star, Rorc, Nr3C1, Setx, Top1, Npas2, Per2, Per3, Nfil3, Srebf1, Egfr, Egr1, Arntl, Adipoq, Sirt1, Nrip1, Atf5, Ncoa2, Abcb1A, Dbp, Jun, Id4, Dpyd, Clock	2.12842	0.0134388	23	1.25272	Egr1, Srebf1, Nampt, Fosl2, Slc6A4, Rorc, Rorb, Rora, Arntl, Homer1, Sirt1, Lgr4, Rbm4B, Atf4, Npas2, Dbp, Ntrk2, Per2, Per3, Bhlhe41, Lipc, Nfil3, Ngf
DNA repair	Biological process	GO:0006281						1.8993	0.0275211	22	1.54386	Bach1, Pds5A, Msh2, Taok1, Taok3, Inip, Mum1, Lig4, Sprtn, Hspa1B, Dmap1, Xrcc1, Rad50, Slx4, Tdp1, Mus81, Ruvbl1, Alkbh3, Alkbh2, Zbtb1, Apex1, Fen1	1.73292	0.0418732	26	1.41612	Blm, Mum1, Pttg1, Rrm2B, Slx4, Fan1, Ercc6, Mus81, Polm, Pms2, Fen1, Msh6, Taok1, Msh2, Rad9A, Mbd4, Atr, Rad52, Eepd1, Nabp1, Xpc, Rpain, Tdp1, Zranb3, Alkbh2, Rev3L
Insulin receptor signaling pathway	Biological process	GO:0008286						2.54451	0.0424339	10	0.701754	Srebf1, Irs2, Grb10, Eif4Ebp2, Pdk4, Wdr6, Foxo1, Igfbp1, Irs1, Insr	2.55377	0.0302757	13	0.708061	Srebf1, Pdk2, Nampt, Irs2, Baiap2, Bcar1, Wdr6, Rhoq, Appl1, Eif4Ebp1, Kras, Ptpn1, Grb14
Negative regulation of cell growth	Biological process	GO:0030308						2.25878	0.0121576	19	1.33333	Hyal1, Ppard, Adipor2, Smad4, Bmpr2, Gja1, Flcn, Sirt1, Sh3Bp4, Cth, Ei24, Cgref1, Dab2, Cdkn1A, Prdm4, Sertad3, Tchp, Cirbp, Bcl6	2.38631	0.00339688	26	1.41612	Ppard, Stk11, Pml, Osgin2, Rrad, Sesn1, Ahsg, Acvr1B, Cyp27B1, Bcl6, Sox17, Ccar2, Cgrrf1, Bst2, Cryab, Sirt1, Nme6, Cth, Cdkn1A, Msx1, Sfrp2, Tchp, Cirbp, Wnt11, Apbb2, Apbb1
Negative regulation of cell proliferation	Biological process	GO:0008285						1.58998	0.0201927	41	2.87719	Dlc1, Cyp1B1, Gja1, Strn, Rest, Zbtb16, Kank2, P3H2, Vdr, Hmox1, Il1B, Bcl6, Axin2, Il1A, Etv3, Nfe2, Klf13, Rxra, Klf11, Tgfbr2, Wdr6, Nf1, Smad4, Ski, Slc9A3R1, Stat3, Loc361346, Ifit3, Atf5, Sh3Bp4, Notch2, Cdkn1A, Cth, Btg2, Tsc1, Pkp2, Jun, Pla2G2A, Rbm38, Tob2, Tp53Inp1	1.43709	0.0486344	48	2.61438	Fgfr2, Ppp2R3B, Loc367975, Kmt2A, Stk11, Trpv2, Fgfrl1, Pml, Cpeb1, Pttg1, Slfn3, Adora1, Pten, Kank2, Ctnnb1, Cyp27B1, Ptges, Robo1, Hmox1, Il1B, Bcl6, Ndrg1, Fosl1, Nos1, Jarid2, Wdr6, Ptpn14, Ptpru, Stat3, Ifit3, Tnfrsf9, Ddr1, Cdkn1A, Cth, Sstr2, Msx1, Tsc1, Sfrp2, Pkp2, Btg1, Sstr1, Dll4, Myo16, Hist1H2Ah, Rbm38, Bmp7, Ppp1R15A, Klf4
Positive regulation of apoptotic process	Biological process	GO:0043065						1.67351	0.012753	39	2.73684	Cyp1B1, Zak, Trpv1, Foxo1, Rest, Zbtb16, Flcn, Tsc22D1, Gata6, Hmox1, Dnaja1, Il1B, Bcl6, Phlda3, Map2K6, Cyr61, Phlda1, Aifm2, Trpm7, Rxra, Klf11, Nf1, Nr4A1, Sirt1, Ddit3, Jmy, Plscr1, Notch2, P2Rx7, Dusp1, Psen1, Gnaq, Jun, Casp12, Lrp6, Gadd45A, Tp53Inp1, Dusp6, Camk1D	1.72266	0.00439847	52	2.83224	Steap3, Tlr3, Serpina3C, Pmaip1, Pten, Mmp2, Ctnnb1, Maged1, Casp9, Bok, Hmox1, Map3K9, Il1B, Fosl1, Ccar2, Map2K6, Cyr61, Fadd, Bcl2L11, Jmy, Capn10, Gadd45G, Mllt11, Pde5A, Mapk8, Wnt11, Gadd45B, Eif2Ak2, Gadd45A, Ppp1R15A, Ngf, Clu, Tsc22D1, Rps29, Hoxa5, Dnaja1, Bcl6, Tex261, Phlda1, Sap18, Nr4A1, Sirt1, Plscr1, Atf4, Dusp1, Csrnp3, Sfrp2, Lrp6, Hspd1, Apbb2, Bmp7, Apbb1
Positive regulation of gene expression	Biological process	GO:0010628						1.48556	0.0438824	38	2.66667	Lims1, Star, Csf1, Gja1, Hspa1B, Vdr, Serpine1, Nfat5, Il1B, Ago2, Kdm3A, Nfil3, Cyp3A9, Dnmt3B, Il1A, Maf, Zbtb7B, Egr1, Cdk1, Plp1, Ikzf1, Met, Prkab1, Lmna, Cdk6, Nr0B2, Ptgfr, Stat3, Ddx58, Plscr1, P2Rx7, Fbln1, Atf3, Ncoa3, Ikbkg, Id4, Tp53Inp1, Kat6A	1.6298	0.00812475	54	2.94118	Ptges3, Pdgfb, Ldlr, Slc6A4, Crp, Tlr3, Cited1, Ctnnb1, Acvr1B, Actg2, Rbm4B, Il1B, Sox17, Nfil3, Scx, Egr1, Braf, Acta2, Sox11, Lef1, Cdk6, Tle1, Mycn, Pias3, Dll4, Vegfa, Mapk8, Wnt11, Prdm1, Ppp1R15A, Ngf, Fgfr2, Il33, Epb41L4B, Kras, Ago1, Zc3H12A, Ago2, Ago3, Hspa4, Runx2, Hspa8, Mafg, Crebbp, Stat3, Ddx58, Lcn2, Plscr1, Atf4, Fbln1, Atf3, Ntrk2, Hgs, Klf4
Positive regulation of transcription from RNA polymerase II promoter	Biological process	GO:0045944						1.74215	1.67002e-07	123	8.63158	Mef2A, Lmo2, Xrcc6, Stat5B, Foxo1, Rest, Flcn, Setx, Batf, Epc1, Ddx17, Fli1, Gata6, Creb3L2, Il1B, Patz1, Il1A, Gabpb2, Egfr, Rxra, Med12, Rxrg, Mlxipl, Arntl, Med13, Junb, Ddit3, Ahr, Ascl1, Mllt10, Jun, Sox5, Bmpr2, Nr2C2, Atf2, Vdr, Tef, Tnks, Srebf1, Klf6, Taf1, Maff, Ikzf1, Klf12, Klf13, Foxa1, Asxl1, Met, Smad4, Atad2, Tead1, Nr4A1, Ski, Tet2, Ddx58, Atf5, Nr1I3, Atf3, Sall1, Gtf2F1, Ikbkg…	1.30125	0.022086	119	6.48148	Akna, Lmo4, F2Rl1, Fstl3, Tlr3, Rora, Cited1, Ctnnb1, Batf, Mamstr, App, H2Afz, Il1B, Ciita, Taf4B, Mlxipl, Fadd, Arntl, Grhl1, Tox2, Junb, Hhex, Msx1, Zfp462, Serpinf2, Vegfa, Fgfr2, Crtc3, Crtc1, Cytl1, Mybl1, Il33, Med12L, Plagl1, Nipbl, Hoxa7, Tef, Auts2, Rnf10, Runx2, Mafg, Srebf1, Klf5, Maff, Klf12, Crebbp, Maml2, Atad2, Nr4A1, Tead3, Mafk, Foxp1, Ddx58, Atf4, Atf3, Csrnp3, Sfrp2, Csrnp1, H…
Protein phosphorylation	Biological process	GO:0006468						1.65012	0.00331424	57	4	Bckdk, Zak, Phkb, Fam20C, Rorc, Lats2, Csnk2A1, Cdk12, Prkacb, Sik1, Insr, Map2K6, Cdk1, Pan3, Sgk2, Adam10, Limk2, Trpm7, Mylk3, Prkab1, Cdk6, Pim3, Scyl3, Prkce, Wee1, Gtf2H2, Prkcb, Map4K4, Hipk3, Bmp2K, Nek8, Nek9, Map3K13, Kalrn, Nek7, Camk1D, Phka2, Stk10, Bmpr2, Mapkapk2, Uhmk1, Vrk1, Map3K2, Prkaa2, Pdk1, Taok1, Tgfbr2, Pdk4, Taok3, Trio, Stradb, Fzd7, Fnip2, Rps6Ka3, P2Rx7, Plk3, Cpne3	1.3857	0.0412534	62	3.37691	Cdk18, Pdgfb, Rorc, Aurka, Itpka, Camkk1, Acvr1B, App, Aak1, Map3K9, Mlkl, Prkacb, Sik1, Map2K6, Syk, Irak2, Sgk1, Braf, Stk24, Pim3, Cdk6, Dapk2, Cdkl5, Wee1, Prkcb, Cdkl4, Riok3, Bmp2K, Nek8, Hipk4, Wnt11, Mapk8, Eif2Ak2, Map3K14, Cdk5R1, Pomk, Stk11, Nek2, Stk10, Stk17B, Mknk1, Mapkapk2, Igf1R, Ephb6, Vrk1, Map3K2, Dyrk3, Nim1K, Stk38L, Dclk1, Runx3, Pdk2, Gucy2F, Alpk1, Ryk, Taok1, Atr, Rps6K…
Response to drug	Biological process	GO:0042493						1.75803	0.000363457	64	4.49123	Hsp90Ab1, Sncg, Adcy1, Alad, Cyp4A2, Star, Pdgfa, Xrcc1, Loc103692716, Fos, Top1, Slc1A2, Dab1, Gata6, Il1B, Map2K6, Egr1, Cdk1, Pdxk, Cyp11A1, Cyp1A1, Socs3, Junb, Ddit3, Por, Prkcb, Abcb1A, Jun, Hsd11B2, Txnrd1, Lmnb1, Mvd, Hmgcs1, Mdk, Cyp2B1, Mthfr, Dnmt3B, Apex1, Hsd17B7, Srebf1, Dnmt3A, Taf1, Gsta2, Msh2, Met, Tgfbr2, Fzd1, Acacb, Dpysl2, Adipoq, Stat3, Abcg8, Slco1B2, Cdkn1A, P2Rx7, Ei24, …	1.37846	0.0415874	65	3.54031	Hsp90Ab1, Uts2, Pdgfb, Slc6A4, Cyp2D2, Cbx7, Mmp2, Pten, Ctnnb1, Loc103692716, Fos, Alas1, Apoa2, Apoa1, Pde4A, Il1B, Pms2, Srd5A1, Lox, Fosl1, Myc, Agpat2, Map2K6, Pms1, Egr1, Icam1, Socs3, Fosb, Junb, Prkcb, Cd86, Xpc, Txnrd1, Col1A1, Ngf, Ccl2, Hsd3B1, Ass1, Aldob, Eln, Hmgcs1, Apoc2, Txn1, Cyp27B1, Apoc3, Hspa8, Srebf1, Msh2, S100A10, Acacb, Atr, Cpt1A, Stat3, Cyp2C6V1, Lcn2, Orm1, Cdkn1A, Hm…
Response to estradiol	Biological process	GO:0032355						1.80395	0.0278173	25	1.75439	Cxcl1, Cyp1B1, Fosl2, Pdgfa, Stat5B, Vdr, Il1B, Cyp3A9, Insr, Dnmt3B, Hsd17B7, Egfr, Dnmt3A, Socs3, Foxa1, Esr1, Ptgfr, Stat3, Ahr, Slc34A2, Gpi, Abcb1A, Dusp1, Prdm2, Igfbp2	2.0612	0.00257596	37	2.01525	Gc, Dhh, Fosl2, Hsd3B1, Pdgfb, Ldlr, Ass1, C3, Crp, Slc6A4, Ezh2, Aurka, Pten, Ctnnb1, Fga, Casp9, Gpx4, Il1B, Cd4, Serpina1, Srd5A1, Nqo1, Myc, Hspa8, Socs2, Cryab, Socs3, Mbd4, Hba2, Stat3, Gjb2, Dusp1, Penk, Gria1, Vegfa, Col1A1, Bmp7
Response to glucocorticoid	Biological process	GO:0051384						2.07196	0.0224128	19	1.33333	Cxcl1, Alpl, A2M, Alad, Socs3, Rxra, Pfkfb1, Mdk, Adipoq, Slco1B2, Cdkn1A, Dusp1, Hsd11B2, Il1B, Dpyd, Igfbp2, Insr, Bmp6, Adam9	1.85219	0.0417918	22	1.19826	A2M, Ccl2, Ass1, C3, Socs3, Pfkfb1, Aldob, Ptpru, Cdo1, Apoa2, Cdkn1A, Sdc1, Got1, Kras, Dusp1, Hmgcs2, Ucp3, Il1B, Fabp4, Hspd1, Lipc, Ngf
Response to gonadotropin	Biological process	GO:0034698						4.83457	0.027007	6	0.421053	Egr1, Cyp11A1, Star, Fdx1, Hmgcs1, Pcsk5	4.35451	0.0293806	7	0.381264	Egr1, Icam1, Alas1, Cbr1, Fdx1, Hmgcs1, Tox2
Response to heat	Biological process	GO:0009408						2.78918	0.00819305	15	1.05263	Cxcl1, Socs3, Trpv1, Hspa1B, Trpm2, Loc103692716, Pklr, Dnaja1, Il1B, Tgfb1I1, Abcc2, Dnaja4, Eif2B3, Il1A, Tp53Inp1	1.86622	0.0431123	13	0.708061	Loc103692716, Nos1, Ccl2, Socs3, Trpv2, Dnaja1, Il1B, Mapk8, Hspa4, Hspd1, Dnaja4, Trpm2, Hspa8
Response to hypoxia	Biological process	GO:0001666						1.82639	0.0088115	34	2.38596	Ppara, Alad, Fosl2, Pdgfa, Aldoc, Stat5B, Egln3, Pdlim1, Xrcc1, Mthfr, Ptgis, Plod2, Cxcr4, Hmox1, Il1B, Kdm3A, Loxl2, Dnmt3B, Il1A, Angptl4, Muc1, Egr1, Cflar, Cyp1A1, Socs3, Tgfbr2, Nf1, Smad4, Adipoq, Prkcb, Hyou1, Abcb1A, Pklr, Hsd11B2	1.65886	0.0215885	40	2.17865	Uts2, Ahcy, Fosl2, Ccl2, Pdgfb, Ldlr, Crp, Slc6A4, Pml, Cx3Cl1, Adora1, Mmp2, Alas1, Plod1, Plod2, Hmox1, Il1B, Serpina1, Angpt1, Loxl2, Egr1, Plat, Icam1, Smad9, Nos1, Actn4, Cryab, Socs3, Mmp14, Agtrap, Ddit4, Prkcb, Hsp90B1, Penk, Ucp3, Pde5A, Vegfa, Epor, Hspd1, Lipc
Response to insulin	Biological process	GO:0032868						2.71098	0.00203337	20	1.40351	Egr1, Srebf1, Ppara, Foxa2, Socs3, Fads1, Pfkfb1, Foxo1, Nr3C1, Sirt1, Irs1, Cyp2B1, Sesn3, Pck1, Grb10, Insig2, Tsc1, Hsd11B2, Insr, Gcnt1	1.98831	0.038617	19	1.03486	Egr1, Srebf1, Rbp4, Icam1, Pdgfb, Socs3, Fads1, Pfkfb1, Stxbp3, Ptprn, Sirt1, Cited1, Pck1, Igf1R, Cyp27B1, Fga, Hmgcs2, Ucp3, Tsc1
Response to organic cyclic compound	Biological process	GO:0014070						2.18622	0.00019835	41	2.87719	Cyp2B2, Alad, Fosl2, Cyp1B1, Star, Aldoc, Hmgcs1, Cyp2B1, Fos, Ednrb, Il1B, Hsd17B7, Il1A, Srebf1, Egfr, Selp, Cdk1, Cyp1A1, Cyp11A1, Msh2, Socs3, Fads1, Rxra, Met, Tgfbr2, Lifr, Rxrg, Acacb, Tet2, Stat3, Junb, Ahr, P2Rx7, Cdkn1A, Btg2, Abcb1A, Jun, Pklr, Dpyd, Aacs, Dusp6	1.77016	0.00773265	43	2.34205	Nampt, Hsd3B1, Fosl2, Pdgfb, Aldob, Hmgcs1, Pten, Ctnnb1, Fos, Alas1, Hrh3, Casp9, Ptges, Il1B, Srd5A1, Serpina1, Nqo1, Fosl1, Srebf1, Icam1, Sts, Nos1, Mki67, Msh2, Socs3, Fads1, Ephx1, Lef1, Acacb, Mmp14, Stat3, Junb, Cpt1A, Orm1, Cdkn1A, Hmgcs2, Gria1, Stc1, Hspd1, Aacs, Lipc, Ppp1R15A, Ngf
Response to organic substance	Biological process	GO:0010033						2.19464	0.00777753	23	1.61404	Hsp90Ab1, Ppard, Alad, Cyp1B1, Cyp1A1, Star, Cyp11A1, Pdgfa, Fads1, Tgfbr2, Hmgcs1, Xrcc1, Stat3, P2Rx7, Cdkn1A, Dusp1, Abcb1A, Btg2, Sqle, Jun, Gk, Il1A, Dusp6	1.768	0.042329	24	1.30719	Hsp90Ab1, Ppard, Hsd3B1, Pdgfb, Fads1, Slc6A4, Hmgcs1, Dusp10, Pten, Stat3, Abcg1, Alas1, Cdkn1A, Sdc1, Dusp1, Dnaaf2, Alb, Serpinf2, Spr, Hspd1, Eif2Ak2, Klf4, Ngf, Spp1
Response to peptide hormone	Biological process	GO:0043434						1.91134	0.0435602	17	1.19298	Srebf1, Fosl2, Cyp11A1, Star, Trpv1, Socs3, Stat5B, Met, Gja1, Irs1, Junb, Stat3, Slco1B2, Btg2, Lrp6, Il1B, Eif2B3	2.25682	0.00434553	26	1.41612	Fosl2, Ass1, Stk11, Aldob, Cyp27B1, Apoc3, Il1B, Plat, Srebf1, Sts, Nos1, Socs2, Braf, Socs3, Stat3, Junb, Hhex, Cd55, Hmgcs2, Gria1, Btg1, Lrp6, Col1A1, Lipc, Bmp7, Ngf
Rhythmic process	Biological process	GO:0048511						3.3842	0.0434553	7	0.491228	Hlf, Csnk2A1, Tef, Pspc1, Per3, Prkaa2, Sik1	3.3592	0.0306582	9	0.490196	Hlf, Cdk5R1, Nr1D2, Crtc1, Crebbp, Tef, Mapk8, Per3, Sik1
Anchored component of external side of plasma membrane	Celluar component	GO:0031362	28.9677	0.0241375	3	2.06897	Gp1Ba, Cd14, Thy1						1.6684	0.00838537	37	2.01525	Fgfr2, Pdgfb, Eln, Clu, Vtn, Mmp2, Ahsg, Loc103692716, Hist1H4B, Apoh, Hspa5, Spon2, Loxl2, Cyr61, Tubb4B, Thbs4, Matn2, Plat, Col4A1, Cilp, Nid1, Cct6A, Myh9, Emilin2, Mmp14, Rps4X, Tinagl1, Plscr1, Hsp90B1, Fbln1, F2, Dsp, Hspb1, Adamts1, Col1A1, Bmp7, Adamts4
Apical plasma membrane	Celluar component	GO:0016324						1.56457	0.0391655	33	2.31579	Hsp90Ab1, Shroom3, Osmr, Hip1R, Myo7A, Slc5A1, Bmpr2, Gja1, Hspa1B, Amotl2, Epcam, Loc103692716, Dab2, Slc2A5, Slc22A4, Prkaa2, Ceacam1, Muc1, Egfr, Gnat1, Cfap126, Mlc1, Pde4D, Slc9A3R1, Slc34A2, Abcg8, Prom1, Kcnn4, Abcg5, Abcb1A, Cldn1, Abcc2, Igfbp2	2.1896	0.0307066	13	0.708061	Zfp36L1, Dcp1B, Sqstm1, Psmc2, Btbd2, Ago1, Zc3H12A, Ago2, Ago3, Cpeb1, Lsm1, Samd4A, Samd4B
Cell cortex	Celluar component	GO:0005938						1.98642	0.0462013	17	1.19298	Fryl, Usp2, Hip1R, Ric8B, Dctn4, Wdr81, Cttnbp2, Actr2, Myo10, Kdf1, Tsc1, Gck, Fnbp1L, Clasp1, Itch, Axin2, Fgf1	1.38569	6.10107e-06	211	11.4924	Rad51D, Fam110C, Fstl3, Slc26A11, Ddx11, Nup37, Ccar2, Rpp25, Loc100359600, Cgrrf1, Magi1, Taf4B, Ubr4, Spag1, Rad9A, Parp10, Tox2, Btbd8, Msx1, Cep162, Smarcal1, Fbxl4, Crtc3, Cdk5R1, Crtc1, Rhpn2, Hmgcs1, Dusp10, Nifk, Cep164, Plagl1, Vrk1, Hist1H2Ail1, Cacybp, Fbxo3, Klf5, Uap1, Klf12, Crebbp, Ptpn14, Atr, Abcg1, Zbtb42, Cct4, Pkp2, Sytl4, Clec7A, Parp2, Zfhx3, Chaf1B, Klf4, Adar, Helq, Htatip…
Cell surface	Celluar component	GO:0009986	2.65064	0.0231254	12	8.27586	Ciita, Slc11A1, Lgals3, Cd8B, Plxnb2, Gp1Ba, Treml2, Adgra2, Cd14, Rt1-Bb, Csf1R, Thy1						1.44102	0.00470878	77	4.1939	Pvr, Hsp90Ab1, Pdgfb, Ldlr, Trpv2, Tlr3, Lpar2, Cxadr, Sdc3, Slc1A4, Loc103692716, Acvr1B, Nod2, App, Apoa1, Slc2A4, Robo1, Apoh, Pla2G1B, Lbp, Usp14, Ceacam1, Ciita, Icam1, Bst2, Cryab, Slc3A2, Bsn, Ackr3, Nfam1, Slc7A11, Ambp, Adamts9, Sdc1, Cd86, Lynx1, Clic4, Serpinf2, Adgrv1, Vegfa, Fgfr2, Il1R1, Wnt5B, Rtn4Rl1, Clu, Btn2A2, Cx3Cl1, Gprc5B, Ephb6, Ly6D, Fga, Procr, Fgb, Clec9A, Msln, Lrfn1, …
Centrosome	Celluar component	GO:0005813						1.61888	0.00752704	48	3.36842	Haus3, Hyls1, Usp2, Cep76, Cep78, Cetn2, Mapkapk2, Wdr81, Kifc3, Slc1A4, Odf2L, Prkar2A, Slc16A1, Tubgcp5, Pde4B, Klhl21, Clasp1, Prkacb, Tcea2, Axin2, Dync1H1, Tsen2, Apex1, Kif2A, Cdk1, Kif3A, Med12, Pde4D, Cdk6, Ski, Sfi1, Mbnl1, Ric8B, Cep85L, Slc9A3R1, Camk2N2, Dctn4, Prkcb, Ell2, Mib1, Atf5, Fopnl, Plk3, Psen1, Zfyve26, Clic4, Tchp, Ift74	1.35357	0.040852	52	2.83224	Rad51D, Rita1, Cdc14A, Cep57L1, Aurka, Cpeb1, Rab3Ip, Ctnnb1, Slc1A4, Slc16A1, Dynll1, Klhl21, Prkacb, Tsen2, Poc5, Ubr4, Cdk6, Zfp322A, Pde4D, Arhgef10, Ell2, Prkcb, Psma1, Fopnl, Cep162, Ndel1, Clic4, Cntrob, Tchp, Haus8, Gnai3, Nek2, Lrrcc1, Cep164, Ttc8, Mapkapk2, Nphp4, Map10, Tubgcp5, Procr, Ndrg1, Tcp1, Ccp110, Pibf1, Sfi1, Camk2N2, Mphosph9, Plk3, Cct4, Cep68, Sytl4, Fam161A
Cytoplasmic mRNA processing body	Celluar component	GO:0000932						2.40055	0.0425735	11	0.77193	Zfp36L1, Top1, Pan3, Dcp1A, Cnot2, Ago2, Ago4, Polr2D, Tnrc6A, Ddx6, Samd4B	2.1896	0.0307066	13	0.708061	Zfp36L1, Dcp1B, Sqstm1, Psmc2, Btbd2, Ago1, Zc3H12A, Ago2, Ago3, Cpeb1, Lsm1, Samd4A, Samd4B
Cytosol	Celluar component	GO:0005829						1.60531	3.0338e-09	172	12.0702	Dlc1, Tgoln2, Alad, Star, Pdlim5, Stat5B, Foxo1, Rangap1, Itpkb, Rest, Actg1, Pgpep1, Dab1, Slc2A4, Vps13C, Ubxn2A, Pde4B, Il1B, Peli2, Prkacb, Fndc3A, Insr, Il1A, Cdca3, Kif13B, Irs2, C2Cd2, Pdxk, Chac1, Mylk3, Mlxipl, Pdxp, Pde4D, Ric8B, Irs1, Ahr, Jup, Prdm4, Jun, Mvk, Neu2, Me1, Mvd, Snx8, Pfkfb1, Rbp2, Hmgcs1, Asap1, Hspa1B, Ptrh2, Acat2, Ric1, Vdr, Mtpn, Dusp16, Dnaja1, Idh2, Tnks, Dnaja4, …	1.57033	1.17228e-10	218	11.8736	Ehhadh, Gpcpd1, Cited1, Ctnnb1, Maged1, Hook1, Pgpep1, Got1, Mat1A, Sh3Bgr, S100A1, Syk, Loc100359600, Ncf1, Cryab, Myh9, Bcl2L11, Depdc5, St13, Bhmt, Mapk8, Gc, Ahcy, Nfkbib, Pfkfb1, Aldob, Hmgcs1, Uba6, Txn1, Acat2, Angel1, Kras, Stx17, Gys2, Gpd1, Uap1, Nploc4, Epm2A, Agbl5, Camk2N2, Rgs1, Rgs2, Ntrk2, Rgs7, Hgs, Chaf1B, Hsph1, Mthfd2, Nod2, Dynll1, Map1Lc3A, Rrp1B, Gpx4, Bag3, Parg, Sik1, Thr…
External side of plasma membrane	Celluar component	GO:0009897	4.55671	0.00848006	9	6.2069	S1Pr1, Lgals3, Cd8B, Cd69, Tnfsf13, Il7R, Cd14, Rt1-Bb, Thy1						1.44102	0.00470878	77	4.1939	Pvr, Hsp90Ab1, Pdgfb, Ldlr, Trpv2, Tlr3, Lpar2, Cxadr, Sdc3, Slc1A4, Loc103692716, Acvr1B, Nod2, App, Apoa1, Slc2A4, Robo1, Apoh, Pla2G1B, Lbp, Usp14, Ceacam1, Ciita, Icam1, Bst2, Cryab, Slc3A2, Bsn, Ackr3, Nfam1, Slc7A11, Ambp, Adamts9, Sdc1, Cd86, Lynx1, Clic4, Serpinf2, Adgrv1, Vegfa, Fgfr2, Il1R1, Wnt5B, Rtn4Rl1, Clu, Btn2A2, Cx3Cl1, Gprc5B, Ephb6, Ly6D, Fga, Procr, Fgb, Clec9A, Msln, Lrfn1, …
Extracellular exosome	Celluar component	GO:0070062	1.83922	0.00627753	36	24.8276	Gna13, S100A4, Ptges3, S100A6, Stx7, Gm2A, Cndp2, Utrn, Vim, Echdc1, Serpinb1A, Tnfsf13, Dock2, Strip1, Smpdl3A, Tmem33, Tgfbi, Gp1Ba, Dock10, Fn1, Hspa9, Lgals3, Plxnb2, Icam2, Actn1, Cct6A, Sirpa, Thy1, P2Rx4, Gng10, Capg, Slpi, Metrnl, Tnfaip3, Cd14, Ctsf						1.35916	3.70225e-08	314	17.1024	Pvr, A2M, S100A8, Naa16, Ppcs, Cct3, Slc26A11, Ctnnb1, Actg2, App, Got1, Ddx11, Plod1, Plod2, H2Afz, Apoh, Pi16, Ddah1, Txnl1, Cryab, Cysrt1, Myh9, Ptpro, St13, Krt18, Napepld, Serpinf2, Txndc5, Bhmt, F2, Tuba4A, Gc, Rbp4, Naglu, Gnai3, Ahcy, Aldob, Gstcd, Arf6, Txn1, Acat2, Serpinh1, Ahsg, Atp6V0C, Hist1H2Ail1, Rps29, Naa50, Procr, Klkb1, Cacybp, Rps20, Spp1, Tubb4B, Plat, Gpd1, Taok1, Dusp23, H…
Extracellular matrix	Celluar component	GO:0031012	3.7255	0.0336905	7	4.82759	Lgals3, Vim, Tgfbi, Slpi, Cct6A, Hspa9, Fn1						1.6684	0.00838537	37	2.01525	Fgfr2, Pdgfb, Eln, Clu, Vtn, Mmp2, Ahsg, Loc103692716, Hist1H4B, Apoh, Hspa5, Spon2, Loxl2, Cyr61, Tubb4B, Thbs4, Matn2, Plat, Col4A1, Cilp, Nid1, Cct6A, Myh9, Emilin2, Mmp14, Rps4X, Tinagl1, Plscr1, Hsp90B1, Fbln1, F2, Dsp, Hspb1, Adamts1, Col1A1, Bmp7, Adamts4
Extrinsic component of cytoplasmic side of plasma membrane	Celluar component	GO:0031234	7.95191	0.0360047	4	2.75862	Itk, S100A6, Rgs1, Fes						1.35357	0.040852	52	2.83224	Rad51D, Rita1, Cdc14A, Cep57L1, Aurka, Cpeb1, Rab3Ip, Ctnnb1, Slc1A4, Slc16A1, Dynll1, Klhl21, Prkacb, Tsen2, Poc5, Ubr4, Cdk6, Zfp322A, Pde4D, Arhgef10, Ell2, Prkcb, Psma1, Fopnl, Cep162, Ndel1, Clic4, Cntrob, Tchp, Haus8, Gnai3, Nek2, Lrrcc1, Cep164, Ttc8, Mapkapk2, Nphp4, Map10, Tubgcp5, Procr, Ndrg1, Tcp1, Ccp110, Pibf1, Sfi1, Camk2N2, Mphosph9, Plk3, Cct4, Cep68, Sytl4, Fam161A
Intracellular membrane-bounded organelle	Celluar component	GO:0043231						1.68241	6.48595e-05	78	5.47368	Cyp4A2, Taf1A, Hip1R, Hmgcr, Prex1, Rorc, Rangap1, Lss, Acss2, Fdft1, Phc3, Dab2, Rgd1559459, Dab1, Slc2A4, Agps, P4Ha1, Cyp7A1, Insr, Adam10, Cyp1A1, Bysl, Arntl, Slc9A3R1, Irs1, Por, Zdhhc17, G6Pc, Rab11Fip2, Trim33, Bnip1, Atp2C1, Sqle, Aldh1B1, Bnip2, H6Pd, Hsd11B1, Hsd11B2, Ruvbl1, Cpd, Neu2, Clock, Kmt2E, Fxyd2, Cyp2B2, Cyp1B1, Agfg1, Litaf, Snx8, Tipin, Sfxn4, Cyp2B1, Abca6, Rnf125, Vdr, P…	1.54819	0.00015684	93	5.06536	Ptges3, Cltb, Prex1, Vbp1, Ncs1, Rorc, Cyp2D2, Mitd1, Cltc, Acss2, Slc26A11, Fdft1, App, Slc25A25, Slc2A4, P4Ha2, Ptges, P4Ha1, Parg, Srd5A1, Fosl1, Pqlc2, Eva1A, Sts, Cgrrf1, Car13, Braf, Aco1, Igfals, Ackr3, Arntl, Grhl1, Bcl2L11, Slc7A11, Ambp, Rab11Fip5, Rab11Fip2, Cd86, Lrat, Dgat1, Capn10, Dgat2, Zwint, Siah2, Neu3, Grb14, Fgfr2, Gltscr2, Frk, Fxyd2, Btaf1, Cdk5R1, Hsd3B1, Litaf, Hsd3B7, Rh…
Nuclear exosome (RNase complex)	Celluar component	GO:0000176						5.29991	0.044498	5	0.350877	Exosc10, Exosc8, Exosc9, Exosc7, Exosc2	1.38569	6.10107e-06	211	11.4924	Rad51D, Fam110C, Fstl3, Slc26A11, Ddx11, Nup37, Ccar2, Rpp25, Loc100359600, Cgrrf1, Magi1, Taf4B, Ubr4, Spag1, Rad9A, Parp10, Tox2, Btbd8, Msx1, Cep162, Smarcal1, Fbxl4, Crtc3, Cdk5R1, Crtc1, Rhpn2, Hmgcs1, Dusp10, Nifk, Cep164, Plagl1, Vrk1, Hist1H2Ail1, Cacybp, Fbxo3, Klf5, Uap1, Klf12, Crebbp, Ptpn14, Atr, Abcg1, Zbtb42, Cct4, Pkp2, Sytl4, Clec7A, Parp2, Zfhx3, Chaf1B, Klf4, Adar, Helq, Htatip…
Nucleolus	Celluar component	GO:0005730						1.60579	9.24443e-05	87	6.10526	Rpp38, Cpt2, Rbm15B, Lyar, Rbm3, Xrcc6, Rorc, H1Fx, Rnf213, Isg20, Esf1, Top1, Dab2, Dab1, Agps, Mdfic, Hmox1, Homez, Cdk12, Sertad3, Tsen2, Ip6K1, Fgf1, Dcaf17, Mdn1, Dedd2, Nfx1, Spata24, Kif2A, Exosc9, Zcchc11, Hist1H1D, Bysl, Arid5A, Med12, Rrp9, Wee1, Nrip1, Suz12, Brwd1, Nle1, Nol10, Snrpa, Txnrd1, Clock, Zbtb16, Acat2, Spc24, Exosc10, Vrk1, N4Bp1, Mettl1, Mus81, Etv6, Baz2A, Apex1, Fen1, N…	1.28232	1.19898e-10	542	29.5207	Fstl3, Rorc, Rorb, Rora, Cited1, Ctnnb1, Maged1, Mamstr, Lsm1, Ccar2, Tbpl1, Syk, Cgrrf1, Tada2A, Braf, Magi1, Cryab, Gem, Ptprn, Myh9, Tox3, Tox2, Magee1, Msx1, Zwint, Smarcal1, Mapk8, Pelo, Pidd1, Eif2Ak2, Crtc3, Loc367975, Il1R1, Ahcy, Nfkbib, Crtc1, Hmgcs1, Adrb3, Cacybp, Tubb4B, Fra10Ac1, Nploc4, Mki67, Epm2A, Dusp23, Pibf1, Acacb, Atr, Nxf1, Camk2N2, Loc684762, Fxr1, Rgs2, Rgs7, Rwdd3, Parp…
Nucleoplasm	Celluar component	GO:0005654						1.64224	3.12855e-11	193	13.5439	Tgoln2, Mef2A, Ppp1R26, Utrn, Xrcc6, Sprtn, Epc1, Ddx17, Ints6, Creb3L2, Patz1, Ibtk, Med12, Zhx3, Med13, Lig4, Ptpdc1, Huwe1, Prdm4, Jun, Mllt10, Nek7, Siva1, Fus, Lmnb1, Hmgcs1, Vrk1, Dusp16, Cacybp, Dnmt3B, Dnmt3A, Klf12, Inip, Tkt, Fnip2, Notch2, Cblb, Nr1I3, Pkp2, Kat6A, Crebrf, Foxa2, Timm17A, Atp10D, Ddi2, Hsph1, Loc498368, Zfp238, Hsf4, Tsen2, Fgf1, Ccdc181, Thrsp, Dedd2, Exosc9, Mical3, …	1.38569	6.10107e-06	211	11.4924	Rad51D, Fam110C, Fstl3, Slc26A11, Ddx11, Nup37, Ccar2, Rpp25, Loc100359600, Cgrrf1, Magi1, Taf4B, Ubr4, Spag1, Rad9A, Parp10, Tox2, Btbd8, Msx1, Cep162, Smarcal1, Fbxl4, Crtc3, Cdk5R1, Crtc1, Rhpn2, Hmgcs1, Dusp10, Nifk, Cep164, Plagl1, Vrk1, Hist1H2Ail1, Cacybp, Fbxo3, Klf5, Uap1, Klf12, Crebbp, Ptpn14, Atr, Abcg1, Zbtb42, Cct4, Pkp2, Sytl4, Clec7A, Parp2, Zfhx3, Chaf1B, Klf4, Adar, Helq, Htatip…
Nucleus	Celluar component	GO:0005634						1.38557	1.72525e-14	452	31.7193	Dlc1, Mef2A, Xrcc6, Rorc, Rangap1, H1Fx, Rest, Sprtn, Xrcc1, Wdr82, Isg20, Actg1, Epc1, Fli1, Ptbp3, Rgd1309534, Patz1, Rxra, Rxrg, Btbd7, Med12, Zhx3, Lig4, Med13, Hnf4G, Ptpdc1, Wdr83, Jup, Jun, Nle1, Il1R1, Cyp1B1, Hmgcs1, Hspa1B, Cacybp, Dusp16, Dnmt3B, Fra10Ac1, Dnmt3A, Asxl1, Acacb, Camk2N2, Acpp, Fnip2, Srsf3, Rgs2, Rgs4, Rwdd3, Gk, Bach1, Hlf, Taf1A, Foxa2, Lats2, Usp18, Hsf2, Tkfc, Serta…	1.28232	1.19898e-10	542	29.5207	Fstl3, Rorc, Rorb, Rora, Cited1, Ctnnb1, Maged1, Mamstr, Lsm1, Ccar2, Tbpl1, Syk, Cgrrf1, Tada2A, Braf, Magi1, Cryab, Gem, Ptprn, Myh9, Tox3, Tox2, Magee1, Msx1, Zwint, Smarcal1, Mapk8, Pelo, Pidd1, Eif2Ak2, Crtc3, Loc367975, Il1R1, Ahcy, Nfkbib, Crtc1, Hmgcs1, Adrb3, Cacybp, Tubb4B, Fra10Ac1, Nploc4, Mki67, Epm2A, Dusp23, Pibf1, Acacb, Atr, Nxf1, Camk2N2, Loc684762, Fxr1, Rgs2, Rgs7, Rwdd3, Parp…
Perinuclear region of cytoplasm	Celluar component	GO:0048471						1.38689	0.0417947	60	4.21053	Ccnt2, Dmtn, Sncg, Hip1R, Prex1, Rangap1, Vps33A, Loc103692716, Prkar2A, Dab2, Picalm, Dab1, Slc2A4, Hmox1, Pde4B, Mt1, Prkacb, Egfr, Kif5B, Bysl, Esr1, Slc9A3R1, Prkce, Rad50, Bspry, Bptf, Ncoa3, Clic4, Tppp, Pla2G2A, Akap5, Cpd, Sez6, Kalrn, Fus, Lims1, Xiap, Usp2, Csf1, Cabp7, Hspa1B, Vdr, Mtpn, Per2, Dnaja1, Apex1, Inf2, Odc1, Ica1, Mlc1, Myo1B, Lmna, Cdkn3, Adipoq, Cdkn1A, Tsc1, Mt2A, Mex3D,…	1.28448	0.0429272	72	3.92157	Ptges3, Ccnt2, Syt5, Prex1, Ncs1, Cnp, Aurka, Cpeb1, Vps33A, Rab3Ip, Ybx1, Ctnnb1, Loc103692716, App, Slc2A4, Ptges, Pde4A, Hmox1, Snap47, Srd5A1, Caln1, Prkacb, Myc, Dync1I1, Sgk1, Actn4, Chodl, Ackr3, Depdc5, Stom, Bspry, Lrat, Magee1, Dgat2, Clic4, Adgrv1, Pde9A, Eif2Ak2, Wdr44, Stbd1, Pacs1, Gc, Cobl, Cdk5R1, Ccl2, Fkbp4, Cabp1, Aldob, Clu, Nhlrc1, Cx3Cl1, Angel1, Per2, Dnaja1, Hectd3, Ndrg1,…
Protein complex	Celluar component	GO:0043234						1.36011	0.0428798	56	3.92982	Kdm6A, Lmo2, Cep76, Xrcc6, Utrn, Strn, Rest, Pex11G, Znrf2, Loc103692716, Prkar2A, Serpina5, Sntb1, Tmem102, Peli2, Irs2, Polg, Esr1, Prkab1, Nr0B2, Gnaq, Psen1, Mllt10, Akap5, Ruvbl1, Akap2, Il1R1, Lims1, Xiap, Stip1, Hspa1B, Nr3C1, Mreg, Ric1, Rgs12, Exoc4, Gatad2B, Prkaa2, Axin2, Fen1, Srebf1, Sash1, Dixdc1, Ikzf1, Wdr6, Nf1, Smad4, Dpysl5, Ski, Dpysl2, Birc3, Adipoq, Atxn1, P2Rx7, Tsc1, Rgs4	1.29342	0.0418388	69	3.75817	Ptges3, Cltc, Cxadr, Ctnnb1, Sdc3, Maged1, Loc103692716, Ttr, Eif4Ebp1, Nod2, Loc103690024, Myc, Syk, Irs2, Slc7A15, Actn4, Acta2, Fadd, Myh9, Rad52, St13, Sdc1, Pam16, Bhmt, Ddb2, Rbp4, Il1R1, Cplx1, Panx1, Stk11, Nek2, Fkbp4, Cabp1, Clu, Stip1, Mreg, Gch1, Ahsg, Hist1H2Ail1, Alb, Hist1H4B, Zc3H12A, Hnrnpc, Skil, Ssx2Ip, Fen1, Hspa8, Srebf1, Pard6B, Rilp, Dixdc1, Ccp110, Nos1, Nasp, Crebbp, Wdr6…
ATP binding	Molecular function	GO:0005524						1.42327	0.00019419	139	9.75439	Zak, Loc680121, Itpkb, Nmrk1, Kifc3, Actg1, Ddx17, Csnk2A1, Prkacb, Insr, Map2K6, Matk, Kif13B, Egfr, Pan3, Pdxk, Kif5B, Mylk3, Pim3, Lig4, Scyl3, Wee1, Map4K4, Abcb1A, Atp2C1, Nek8, Bmp2K, Nek9, Mvk, Chordc1, Myh7B, Nek7, Kalrn, Chka, Abca9, Mvd, Blk, Stk10, Pfkfb2, Pfkfb1, Bmpr2, Ctps1, Mapkapk2, Hspa1B, Nagk, Uhmk1, Abca6, Qrsl1, Vrk1, Dnaja1, Dnaja4, Tec, Kif3A, Myo1B, Taok1, Taok3, Met, Tgfb…	1.30879	0.00933311	163	8.878	Rad51D, Loc680121, Adcy6, Aurka, Cct3, Pi4K2B, Itpkc, Itpka, Mthfd1L, Prkx, Actg2, Ddx28, Ddx11, Mat1A, Oasl2, Map3K9, Aak1, Abcb10, Pms2, Mlkl, Prkacb, Map2K6, Pms1, Syk, Ciita, Ddx39A, Nmnat3, Braf, Magi1, Stk24, Pim3, Myh9, Cdkl5, Wee1, Nme6, Cdkl4, Riok3, Smarcal1, Nek8, Bmp2K, Mapk8, Oas1A, Eif2Ak2, Chordc1, Fgfr2, Chka, Ass1, Pomk, Blm, Stk11, Nek2, Stk10, Pfkfb1, Stk17B, Mapkapk2, Tk2, Qrs…
Metal ion binding	Molecular function	GO:0046872						1.35625	0.00170346	130	9.12281	Pdp2, Zfp335, Rnf217, Giot1, Sprtn, Rest, Nmrk1, Cnot6, Zfp87, Mutyh, Trmt1L, Zfp131, Pde4B, Timm9, Patz1, Ggta1, Pdxk, Nudt4, Loc100911319, Nudt13, Zhx3, Pde4D, Zfp597, Pde4C, Tns1, Prdm4, Atp2C1, Nek8, Prdm2, Zfp516, Mynn, Nek7, Kalrn, Siva1, Me1, Tshz1, Agfg1, Asap1, Atf2, Zfp952, Dnaja1, Fgd3, Klf6, Aebp2, Dnmt3A, Zfp347, Zbtb46, Osgep, Ikzf1, Klf12, Klf13, Klf11, Tgfbr2, Klf16, Smad4, Acmsd,…	1.26805	0.0137863	155	8.44227	Gna15, Pdp2, Zc3Hav1, Zfp335, Slc6A4, Adcy6, Nt5Dc3, Giot1, Fahd1, Zfp472, Mutyh, Aspa, Mat1A, Oasl2, Pde4A, Zfp688, Zrsr1, Spon2, Ddah1, Rps27A, Nudt12, Stk24, Cryab, Nudt13, Bsn, Pde4D, Zfp78, Nme6, Rpain, Zfp462, Pde5A, Nek8, Pelo, Prdm1, Col1A1, Oas1A, Fgd2, Zc3H4, Gnai3, Stk11, Zfp612, Rrm2B, Plagl1, Fga, Zfp956, Zfp157, Polm, Dnaja1, Dyrk3, Fgd6, Fgd3, Rhebl1, Klf5, B4Galt3, Zbtb47, Smad9, …
Protein homodimerization activity	Molecular function	GO:0042803						1.30274	0.039275	73	5.12281	Kynu, A2M, Masp1, Hip1R, Hmgcr, Pdgfa, Myo7A, Hps4, Zbtb38, Loc103692716, Slc16A1, Prkar2A, Hsf2, Hdc, Hmox1, Timm9, Lrrfip1, Thrsp, Gabpb2, Ceacam1, Spata24, Ctbp2, Pdxk, Adam10, Mlxipl, Pdxp, Zhx3, Nr0B2, Ddit3, Ascl1, Rbpms, Rab11Fip2, Dnph1, Jun, Txnrd1, Map3K13, Chka, Mvd, Stk10, Csf1, Hmgcs1, Zbtb16, Nr3C1, Qtrt1, Gjc3, Gpd1L, Cacybp, Tef, Fasn, Gale, Maf, Pdk1, Zbtb7B, Odc1, Gpd1, Adssl1, …	1.38541	0.010225	99	5.39216	Nampt, A2M, Pdgfb, Hps4, Crp, Slc6A4, Rnaseh1, Mitd1, Cited1, Mthfd1L, Zbtb38, Asgr1, Loc103692716, Apoa2, Cryl1, Slc16A1, Dynll1, Hsf2, Bok, Mat1A, Hmox1, Hey2, Abcb10, Spr, Bhlhe41, Thrsp, Ceacam1, Tert, S100A1, Irak2, Nudt16, Actn4, Bst2, Cryab, Olfml2B, Pdxp, Mlxipl, Dmrt2, Actn2, Myh9, Tox3, Ptpro, Stom, Ambp, Hhex, Rab11Fip2, Rbpms, Dgat2, Serpinf2, Vegfa, Txnrd1, Fgfr2, Chka, Kmt2A, Stk10,…
Protein phosphatase binding	Molecular function	GO:0019903						2.74404	0.0022485	17	1.19298	Egfr, Irs2, Stat5B, Met, Stat3, Jup, Stat6, Loc103692716, Kcnn4, Ppp1R3C, Gck, Ppp1R3G, Dlg4, Hsf4, Insr, Ceacam1, Traf3	2.27836	0.0176507	18	0.980392	Irs2, Nek2, Flt4, Snx3, Skap1, Stat3, Ctnnb1, Loc103692716, Hsp90B1, Nptxr, Vcp, Stx17, Pstpip1, Myo16, Akap1, Ppp1R15A, Ceacam1, Ap3B1
Protein serine/threonine kinase activity	Molecular function	GO:0004674						1.68208	0.00938163	37	2.59649	Bckdk, Zak, Stk10, Fam20C, Mapkapk2, Lats2, Uhmk1, Vrk1, Csnk2A1, Prkaa2, Prkacb, Sik1, Pdk1, Cdk1, Taf1, Sgk2, Limk2, Trpm7, Taok1, Taok3, Trio, Smg1, Pim3, Prkce, Fzd7, Prkcb, Map4K4, Rps6Ka3, Plk3, Hipk3, Bmp2K, Nek8, Cpne3, Map3K13, Kalrn, Nek7, Camk1D	1.46163	0.0487208	41	2.23312	Cdk18, Stk11, Stk10, Stk17B, Mknk1, Aurka, Mapkapk2, Camkk1, Acvr1B, Vrk1, Map3K9, Aak1, Dyrk3, Prkacb, Sik1, Nim1K, Stk38L, Dclk1, Syk, Irak2, Pdk2, Alpk1, Sgk1, Braf, Stk24, Taok1, Pim3, Atr, Dapk2, Prkcb, Rps6Ka5, Plk3, Riok3, Bmp2K, Nek8, Hipk4, Mapk8, Grk5, Eif2Ak2, Map3K14, Tssk6
Transcription factor activity, RNA polymerase II core promoter proximal region sequence-specific binding	Molecular function	GO:0000982						5.64372	0.000159025	11	0.77193	Batf, Srebf1, Egr1, Fos, Jdp2, Atf3, Fosl2, Jun, Tead1, Arntl, Clock	4.02329	0.00802573	10	0.544662	Batf, Srebf1, Egr1, Fos, Jdp2, Atf3, Fosl2, Msx1, Arntl, Rbpjl
Ubiquitin-protein transferase activity	Molecular function	GO:0004842						1.70364	0.008179	37	2.59649	Bach1, Xiap, Trim13, Rnf217, Rnf213, Znrf2, Rnf125, Zyg11B, Arih1, Rmnd5A, Wwp1, Hectd2, Rnf38, Klhl21, Klhl24, Hectd4, Itch, Traf3, Peli1, Birc6, Ubr3, Pdzrn3, Trim25, Herc3, Ubr1, Ube2H, Ube2C, March6, Birc3, Wsb1, Mib1, Cblb, Klhl18, Huwe1, Klhdc8A, Rnf152, Fbxo32	1.51647	0.0392982	42	2.28758	Trim17, Trim13, Nhlrc1, Traip, Rbx1, Rnf125, Prpf19, Klhl29, Arih1, Klhl26, Trim68, Kbtbd3, Klhl40, Rnf38, Klhl21, Hectd3, Rnf10, Fbxo4, Fbxo3, Lonrf1, Ipp, Rnf220, Spsb1, Ubr4, Herc4, Pdzrn3, Herc3, Trim62, Trim21, Kctd10, Klhl36, Trim36, Klhl18, Klhdc8A, Fbxl8, Ddb2, Fbxl4, Fbxo32, Siah2, Klhl35, Kbtbd11, Ube2S
Angiogenesis	Biological process	GO:0001525	5.81978	0.0149438	8	5.51724	Gna13, S1Pr1, Tgfbi, Pde3B, Adgra2, Vash1, Thy1, Fn1
Antigen processing and presentation of exogenous peptide antigen via MHC class II	Biological process	GO:0019886	38.2443	0.0091473	4	2.75862	Unc93B1, Ifi30, Rt1-Doa, Rt1-Bb
Immune response	Biological process	GO:0006955	4.51197	0.019064	9	6.2069	Fyb, Crip1, Ptger4, Slpi, Tnfsf13, Tnfaip3, Rt1-Doa, Ccl4, Rt1-Bb
Integrin binding	Molecular function	GO:0005178	7.68462	0.0226844	6	4.13793	Icam2, Utrn, Tgfbi, Actn1, Thy1, Fn1
Adrenal gland development	Biological process	GO:0030325						3.31514	0.0342889	8	0.561404	Cyp1B1, Fdx1, Sall1, Nf1, Pbx1, Nr3C1, Insr, Mdk
Apoptotic process	Biological process	GO:0006915						1.66436	0.0116422	42	2.94737	Dlc1, Mef2A, Ppard, Lmnb1, Litaf, Xiap, Hip1R, Aldoc, Egln3, Foxo1, Gja1, Zfp36L1, Dab2, Csnk2A1, Comp, Map2K6, Phlda1, Cflar, Cdk1, Tgfbr2, Nr4A1, Birc6, Pim3, Birc3, Ahr, Ddit3, Prkcb, Mef2D, Plscr1, Rps6Ka3, Ei24, Plk3, Bnip1, Clic4, Rnf152, Bnip2, Hipk3, Casp12, Tchp, Efna5, Apip, Tp53Inp1
Blood vessel development	Biological process	GO:0001568						2.27916	0.0475931	11	0.77193	Mib1, Lama4, Psen1, Tbx3, Loc100911248, Itgav, Chm, Foxo1, Ceacam1, Col5A1, Ahr
Cell cycle arrest	Biological process	GO:0007050						2.51398	0.0244276	13	0.912281	Notch2, Cdkn1A, Cgref1, Zak, Msh2, Wdr6, Rbm38, Cdkn3, Gadd45A, Ddit3, Uhmk1, Jmy, Tp53Inp1
Cell proliferation	Biological process	GO:0008283						1.62542	0.0454739	26	1.82456	Pdk1, Egfr, Gnat1, Cdk1, Uspl1, Irs2, Pdxk, Cyp1A1, Bysl, Csf1, Pak1Ip1, Smad4, Lig4, Ptma, Terc, Stat3, Zfp36L1, Picalm, Map3K2, Txnrd1, Id4, Mdm4, Yap1, Axin2, Alkbh3, Fgf1
Cell-cell adhesion	Biological process	GO:0098609						1.64971	0.0496733	24	1.68421	Hsp90Ab1, Kif5B, Cnn3, Myo1B, Pdlim5, Asap1, Trim25, H1Fx, Rangap1, Pdlim1, Esyt2, Tmem2, Ddx6, Epcam, Loc100911248, Fnbp1L, Bag3, Plin3, Fasn, Ccs, Lrrfip1, Dnajb1, Igsf9, Ceacam1
Cellular response to arsenic-containing substance	Biological process	GO:0071243						5.1799	0.0425299	5	0.350877	Ppif, Cpeb2, Zfand2A, Hmox1, Met
Cellular response to calcium ion	Biological process	GO:0071277						3.22305	0.00861596	12	0.842105	Ppif, Fus, Dmtn, Fos, Mef2A, Clic4, Jun, Cacybp, Cpne3, Itpkb, Trpm2, Junb
Cellular response to cholesterol	Biological process	GO:0071397						4.53241	0.0483187	5	0.350877	Mlc1, Cyp7A1, Hmgcs1, Lrp6, Aacs
Cellular response to drug	Biological process	GO:0035690						2.24284	0.028018	15	1.05263	Egr1, Egfr, Hsp90Ab1, Rap2A, Adssl1, Fgf21, Rest, Adipoq, Umps, Cxcr4, Mt2A, Serpine1, Pde4B, Il1B, Prkaa2
Cellular response to epinephrine stimulus	Biological process	GO:0071872						6.69403	0.0106633	6	0.421053	Star, Fdx1, Pklr, Pde4B, Pde4D, Adipoq
Cellular response to follicle-stimulating hormone stimulus	Biological process	GO:0071372						3.76022	0.0340796	7	0.491228	Egr1, Cyp11A1, Star, Serpine1, Hmgcs1, Efna5, Por
Cellular response to gonadotropin stimulus	Biological process	GO:0071371						4.53241	0.0487282	5	0.350877	Egr1, Cyp11A1, Star, Gata6, Por
Cellular response to hydrogen peroxide	Biological process	GO:0070301						2.53815	0.0176412	14	0.982456	Cdk1, Klf6, Cyp1B1, Foxo1, Sirt1, Trpm2, Setx, Stat6, Ppif, Serpine1, Cfh, Hspb1, Apex1, Kdm6B
Cellular response to peptide hormone stimulus	Biological process	GO:0071375						3.05342	0.0434028	8	0.561404	Zfp36L1, Cyp11A1, Met, Fzd1, Rangap1, Spink3, Apex1, Por
Cerebral cortex cell migration	Biological process	GO:0021795						5.57835	0.0355269	5	0.350877	Egfr, Dixdc1, Dab1, Psen1, Lrp6
Cholesterol biosynthetic process	Biological process	GO:0006695						6.13619	0.000174567	11	0.77193	Cyb5R3, Insig2, Mvd, Hmgcr, Hmgcs1, Lss, Mvk, Prkaa2, Pmvk, Hsd17B7, Fdft1
Dibenzo-p-dioxin metabolic process	Biological process	GO:0018894						6.04322	0.0286715	5	0.350877	Cyp1B1, Cyp11A1, Cyp1A1, Star, Prkcb
DNA methylation	Biological process	GO:0006306						4.61482	0.017676	7	0.491228	Kmt2E, Bmi1, Dnmt3A, Mtr, Gatad2B, Dnmt3B, Baz2A
Embryonic hemopoiesis	Biological process	GO:0035162						3.95556	0.0424355	6	0.421053	Tnrc6C, Lmo2, Tgfbr2, Pbx1, Ahr, Kat6A
Exonucleolytic nuclear-transcribed mRNA catabolic process involved in deadenylation-dependent decay	Biological process	GO:0043928						8.05762	0.0136385	5	0.350877	Exosc8, Exosc9, Exosc7, Exosc2, Cnot6
Exonucleolytic trimming to generate mature 3'-end of 5.8S rRNA from tricistronic rRNA transcript (SSU-rRNA, 5.8S rRNA, LSU-rRNA)	Biological process	GO:0000467						7.25186	0.0434049	4	0.280702	Exosc8, Exosc9, Exosc7, Exosc2
Female pregnancy	Biological process	GO:0007565						1.95996	0.0487091	15	1.05263	Muc1, Fosl2, Slc38A2, Rxra, Stat5B, Adipor2, Junb, Fos, Umps, Hsd11B2, Hspb1, Abcc2, Igfbp2, Cyp3A9, Clock
Glucose homeostasis	Biological process	GO:0042593						2.47625	0.00358171	21	1.47368	Pdk4, Foxa1, Met, Mlxipl, Adipor2, Foxo1, Adipoq, Stat3, Sesn3, Pck1, Gpi, Slc16A1, G6Pc, Slc2A4, Gck, Ppp1R3G, Serpine1, Hectd4, Gk, Prkaa2, Insr
Heart development	Biological process	GO:0007507						1.71224	0.016921	34	2.38596	Ppara, Mef2A, Kdm6A, Ppard, Pdlim5, Gja1, Zfp36L1, Vdr, Loc100911248, Gata6, Cacybp, Gys1, Heg1, Sema3C, Pcsk5, Il1A, Kif3A, Rxra, Mical2, Tgfbr2, Nf1, Med12, Adipor2, Rxrg, Tead1, Rad50, Mib1, Adap2, Psen1, Gnaq, Pkp2, Sall1, Nek8, Ift74
Histone acetylation	Biological process	GO:0016573						3.43509	0.0203829	9	0.631579	Bmi1, Taf1, Ncoa2, Ncoa3, Ruvbl1, Kat6B, Clock, Atf2, Kat6A
Histone H3-K4 trimethylation	Biological process	GO:0080182						5.4389	0.0194675	6	0.421053	Hist1H1D, Hist1H1C, Zfp335, Kmt2B, Tet2, Wdr82
In utero embryonic development	Biological process	GO:0001701						1.65757	0.027446	32	2.24561	Bmi1, Kdm6A, Foxa2, Zfp335, Sox5, Gja1, Flcn, Dab2, Gata6, Resp18, Zfp238, Heg1, Apba2, Muc1, Maff, Kif3A, Adam10, Tbx3, Msh2, Bysl, Rxra, Tgfbr2, Smad4, Ubr3, Lig4, Mbnl1, Junb, Slc34A2, Mib1, Gpi, Notch2, Sp3
Inactivation of MAPK activity	Biological process	GO:0000188						3.95556	0.042873	6	0.421053	Dusp1, Dusp14, Dusp16, Spred1, Dusp8, Dusp6
Intracellular receptor signaling pathway	Biological process	GO:0030522						3.95556	0.0114537	9	0.631579	Ppara, Ppard, Nr1I3, Esr1, Rorc, Nr4A1, Hnf4G, Stat3, Ahr
Isopentenyl diphosphate biosynthetic process, mevalonate pathway	Biological process	GO:0019287						14.5037	0.0439174	3	0.210526	Mvd, Mvk, Pmvk
Isoprenoid biosynthetic process	Biological process	GO:0008299						4.14392	0.0425292	6	0.421053	Mvd, Hmgcr, Hmgcs1, Mvk, Pmvk, Fdft1
JAK-STAT cascade involved in growth hormone signaling pathway	Biological process	GO:0060397						8.28784	0.034844	4	0.280702	Irs2, Stat5B, Irs1, Stat3
Lipid biosynthetic process	Biological process	GO:0008610						5.80149	0.0161141	6	0.421053	Srebf1, Agps, Fasn, Acly, Prkaa2, Acss2
MiRNA mediated inhibition of translation	Biological process	GO:0035278						6.04322	0.0290994	5	0.350877	Tnrc6C, Ago2, Ago4, Tnrc6A, Stat3
MRNA transcription from RNA polymerase II promoter	Biological process	GO:0042789						4.53241	0.04752	5	0.350877	Srebf1, Lmo2, Zbtb1, Ddit3, Stat3
Negative regulation of apoptotic process	Biological process	GO:0043066						1.79543	0.000212154	64	4.49123	Hsp90Ab1, Ier3, Ppard, Hip1R, Hmgcr, Stat5B, Naa16, Foxo1, Ankle2, Ptma, Setx, Epcam, Ednrb, Dab2, Atad3A, Gata6, Itch, Cyr61, Egfr, Cdk1, Pdxk, Socs3, Pim3, Prkce, Por, Ascl1, Map4K4, Cth, Btg2, Gnaq, Psen1, Ncoa3, Jun, Hipk3, Hspb1, Mdm4, Camk1D, Lims1, Xiap, Blk, Hspa1B, Tsc22D1, Comp, Dnaja1, Bcl6, Ago4, Prkaa2, Angptl4, Cflar, Tbx3, Birc6, Ptgfr, Birc3, Sirt1, Stat3, Ppif, Ifit3, Hyou1, Atf5…
Negative regulation of fat cell differentiation	Biological process	GO:0045599						3.0859	0.0217732	10	0.701754	Jdp2, Asxl1, Lrp6, Foxo1, Id4, Tgfb1I1, Arntl, Adipoq, Sirt1, Ddit3
Negative regulation of NF-kappaB transcription factor activity	Biological process	GO:0032088						2.34619	0.045835	11	0.77193	Siva1, Peli1, Ptgis, Zcchc11, Cyp1B1, Nlrp12, Rwdd3, Itch, Sirt1, Commd6, Traf3
Negative regulation of phosphorylation	Biological process	GO:0042326						5.34348	0.0109399	7	0.491228	Atxn1, Cdkn1A, Grb10, Atxn7, Birc3, Ankle2, Sirt1
Negative regulation of TOR signaling	Biological process	GO:0032007						4.66191	0.00530836	9	0.631579	Sh3Bp4, Tsc1, Deptor, Arntl, Ubr1, Prkaa2, Flcn, Sirt1, Fnip1
Negative regulation of transcription from RNA polymerase II promoter	Biological process	GO:0000122						1.98308	9.16459e-09	102	7.15789	Mef2A, Jdp2, Hmgn2, Cnot2, Foxo1, Rest, Flcn, Kank2, Epc1, Gata6, Il1B, Rxra, Mlxipl, Zhx3, Hes6, Nr0B2, Junb, Ddit3, Ahr, Suz12, Ascl1, Jun, Tshz1, Atf2, Vdr, Dnmt3B, Srebf1, Dnmt3A, Aebp2, Klf12, Ikzf1, Klf11, Met, Asxl1, Foxa1, Klf16, Smad4, Whsc1, Ski, Fnip1, Fnip2, Notch2, Plk3, Atf3, Sall1, Atf7, Hivep1, Bmp6, Bmi1, Crebrf, Bach1, Ppara, Trpv1, Dmap1, Ednrb, Homez, Zfp238, Hsf4, Sik1, Nfil3…
Negative regulation of transcription, DNA-templated	Biological process	GO:0045892						1.69028	0.00111821	62	4.35088	Rbm15B, Xrcc6, Dmap1, Rest, Flcn, Zbtb38, Epc1, Dab2, Mdfic, Gata6, Wwp1, Zfp238, Hsf4, Loxl2, Rbfox2, Ctbp2, Mlxipl, Zhx3, Nr0B2, Arntl, Spen, Foxn3, Ddit3, Ahr, Ascl1, Ncoa2, Jun, Clock, Lims1, Ciart, Sox5, Zbtb16, Zfp111, Vdr, Zfp295, Per2, Bcl6, Zfp217, Dnmt3B, Tbx3, Ikzf1, Cebpd, Klf11, Hmbox1, Fzd1, Smad4, Adipoq, Sirt1, Atxn1, Atf5, Nr1I3, Atf3, Sall1, Sp3, Zbtb4, Pspc1, Zfp281, Hivep1, Id…
Nuclear polyadenylation-dependent rRNA catabolic process	Biological process	GO:0071035						12.0864	0.00375501	5	0.350877	Exosc10, Exosc8, Exosc9, Exosc7, Exosc2
Nuclear polyadenylation-dependent tRNA catabolic process	Biological process	GO:0071038						11.603	0.0175456	4	0.280702	Exosc8, Exosc9, Exosc7, Exosc2
Nuclear-transcribed mRNA catabolic process, exonucleolytic, 3'-5'	Biological process	GO:0034427						6.4461	0.049119	4	0.280702	Exosc8, Exosc9, Exosc7, Exosc2
Organ morphogenesis	Biological process	GO:0009887						2.30741	0.0294268	14	0.982456	Tbx3, Pdgfa, Asxl1, Efnb2, Tgfbr2, Vdr, Notch2, Fli1, Loc100911248, Tgm1, Nek8, Pbx1, Insr, Phlda2
Oxidation-reduction process	Biological process	GO:0055114						1.58182	0.00216581	71	4.98246	Cyb5R3, Cyp4A2, Hmgcr, Akr1C12, Fdft1, Akr1C2, Mthfd2, Ptgis, Agps, Plod2, P4Ha1, Cyp7A1, Ch25H, Loxl4, Loxl2, Cyp3A9, Pdpr, Sh3Pxd2A, Ctbp2, Aifm2, Cyp11A1, Cyp1A1, Mical2, Mical3, F8, Cyp26A1, Por, Pycr2, Kif1B, Marc1, Sqle, H6Pd, Aldh1B1, Hsd11B1, Hsd11B2, Txnrd1, Pcyox1, Me1, Cyp2B2, Acadsb, Cyp1B1, Egln3, Cyp2B1, Gpd1L, P3H2, Mthfr, Loc100361547, Fmo3, Fasn, Chm, Kdm3A, Ccs, Aldh1A7, Apex1, …
Phospholipid translocation	Biological process	GO:0045332						3.95556	0.0433196	6	0.421053	Kcnn4, P2Rx7, Abcb1A, Atp11A, Atp10D, Atp11C
Placenta development	Biological process	GO:0001890						2.68587	0.0387469	10	0.701754	Hsp90Ab1, Notch2, Abcb1A, Rxra, Met, Serpine1, Ttpa, Birc6, Txnrd1, Phlda2
Positive regulation of angiogenesis	Biological process	GO:0045766						1.98341	0.0427125	16	1.12281	Hyal1, Sash1, Cyp1B1, Tgfbr2, Cela1, Sirt1, Prkcb, Ptgis, Gata6, Hmox1, Serpine1, Hspb1, Il1B, Fgf1, Il1A, Cyr61
Positive regulation of fibroblast proliferation	Biological process	GO:0048146						2.90074	0.00861862	14	0.982456	Bmi1, Egfr, Cdkn1A, Fbln1, Fosl2, Pdgfa, Kmt2C, Jun, Serpine1, Esr1, Cdk6, Lig4, Egf, Fndc3B
Positive regulation of glycogen biosynthetic process	Biological process	GO:0045725						4.83457	0.0446646	5	0.350877	Irs2, Gck, Ppp1R3G, Irs1, Insr
Positive regulation of glycolytic process	Biological process	GO:0045821						6.21588	0.0125217	6	0.421053	Gpd1, P2Rx7, Gck, Mlxipl, Prkaa2, Insr
Positive regulation of GTPase activity	Biological process	GO:0043547						1.4941	0.0377237	41	2.87719	Dlc1, Lims1, Agfg1, Prex1, Rasgef1B, Asap2, Asap1, Rangap1, Flcn, Dennd2D, Ric1, Mcf2L, Plekhg3, Arhgap6, Rgs12, Arhgap42, Chm, Axin2, Eif2B3, Iqsec1, Fgd3, Als2Cl, Tbc1D2, Nf1, Arhgef5, Trio, Ccl19, Ric8B, Dock5, Arhgef12, Fnip1, Arhgap25, Adap2, Rgs2, Gnaq, Fnbp1L, Rgs4, Jun, Dennd4C, Snx13, Kalrn
Positive regulation of insulin secretion	Biological process	GO:0032024						3.19082	0.0126767	11	0.77193	Irs2, Ppard, Gck, Blk, Pfkfb2, Nnat, Gja1, Nr0B2, Aacs, Prkce, Trpm2
Positive regulation of integrin-mediated signaling pathway	Biological process	GO:2001046						7.25186	0.0429227	4	0.280702	Dmtn, Lims1, Dab2, Pcsk5
Positive regulation of interleukin-8 production	Biological process	GO:0032757						3.5009	0.0427029	7	0.491228	Ddx58, Serpine1, Il1B, Lbp, Hspa1B, Adipoq, Ddit3
Positive regulation of osteoblast differentiation	Biological process	GO:0045669						2.41729	0.0429386	11	0.77193	Cebpd, Il6St, Fam20C, Bmpr2, Lmna, Zhx3, Gja1, Id4, Cyr61, Suco, Bmp6
Positive regulation of phosphorylation	Biological process	GO:0042327						3.62593	0.0255927	8	0.561404	Egfr, Mob1B, Grb10, Gck, Kctd20, Egf, Irs1, Insr
Positive regulation of prostaglandin secretion	Biological process	GO:0032308						6.4461	0.0495616	4	0.280702	P2Rx7, Il1B, Il1A, Map2K6
Positive regulation of stress-activated MAPK cascade	Biological process	GO:0032874						4.14392	0.0436197	6	0.421053	Hmgcr, Taok1, Taok3, Sema4C, Il1B, Il1A
Positive regulation of transcription, DNA-templated	Biological process	GO:0045893						1.85424	2.93204e-05	73	5.12281	Ppara, Ppard, Mef2A, Fosl2, Foxa2, Xrcc6, Foxo1, Rorc, Rest, Fos, Dab2, Ddx17, Picalm, Mdfic, Gata6, Sertad3, Creb3L2, Il1B, Patz1, Insr, Ss18L1, Egr1, Rxra, Med12, Esr1, Mlxipl, Banp, Arntl, Hnf4G, Med13, Spen, Ahr, Foxn3, Ddit3, Bptf, Psen1, Jun, Tgfb1I1, Zfp516, Nsd1, Clock, Kmt2E, Zbtb16, Mdk, Tasp1, Npas2, Rel, Map3K2, Kdm3A, Wac, Egf, Srebf1, Nfe2, Ikzf1, Tbx3, Hmbox1, Fzd1, Smad4, Nr4A1, A…
Protein ubiquitination	Biological process	GO:0016567						1.49609	0.0444475	36	2.52632	Bach1, Xiap, Rnf213, Rab40B, Znrf2, Rnf125, Zyg11B, Arih1, Wwp1, Rnf38, Hectd2, Klhl21, Klhl24, Itch, Dcaf17, Traf3, Vcpip1, Cdca3, Socs3, Med12, Ubr3, Birc6, Socs4, Pdzrn3, Ube2C, Birc3, Sirt1, Wsb1, Mib1, Msl2, Cblb, Klhl18, Trim33, Fbxo30, Fbxo32, Asb5
Regulation of catalytic activity	Biological process	GO:0050790						2.65902	0.0296533	11	0.77193	Mtmr12, Loc103692716, Bmi1, Sh3Bp4, Ppp1R3C, Rgs12, Fdx1, Bag3, Ppp1R12B, Chm, Prkab1
Regulation of cell proliferation	Biological process	GO:0042127						2.16936	0.000714506	35	2.45614	Cxcl1, Fxyd2, Blk, Egln3, Bmpr2, Foxo1, Nr3C1, Terc, Stat6, Csnk2A1, Dusp15, Serpine1, Bcl6, Yap1, Yes1, Matk, Tec, Egfr, Sgk2, Tbx3, Tgfbr2, Nf1, Smad4, Birc6, Tead1, Cdk6, Cela1, Sirt1, Junb, Jup, Atf5, Ascl1, Lrp6, Pla2G2A, Pbx1
Regulation of cytokinesis	Biological process	GO:0032465						3.62593	0.0487006	6	0.421053	Plk3, Pdxp, Klhl21, Birc6, Cetn2, Flcn
Regulation of dendrite development	Biological process	GO:0050773						5.1799	0.0420236	5	0.350877	Prex1, Sez6, Ss18L1, Camk1D, Kalrn
Regulation of gene expression	Biological process	GO:0010468						1.85154	0.012518	30	2.10526	Bmi1, Ppara, Kdm6A, Foxa2, Zfp335, Kmt2C, Fam46A, Zfp36L1, Ubxn2A, Gata6, Apba2, Kdm3A, Patz1, Prkaa2, Tsku, Phlda2, Dnmt3A, Nfe2, Nf1, Tgfbr2, Foxa1, Cdk6, Stab2, Irs1, Ahr, Atf5, Ascl1, G6Pc, Tob2, Kdm6B
Regulation of glucose metabolic process	Biological process	GO:0010906						4.83457	0.00838693	8	0.561404	Pdk1, Ncoa2, Pdk4, Rorc, Acacb, Nr3C1, Adipoq, Sirt1
Regulation of insulin secretion	Biological process	GO:0050796						3.18374	0.0272821	9	0.631579	Srebf1, Slc16A1, Ica1, Gck, Per2, Akap5, Il1B, Arntl, Clock
Regulation of transcription from RNA polymerase II promoter	Biological process	GO:0006357						1.53877	0.0196429	47	3.29825	Tshz1, Hmgn2, Fosl2, Foxa2, Stat5B, Foxo1, Vdr, Fos, Epc1, Fli1, Zfp131, Bcl6, Mlxip, Hsf4, Etv6, Etv3, Maff, Brd2, Nfe2, Hist1H1D, Hist1H1C, Ikzf1, Klf13, Cebpd, Rxra, Arid5A, Foxa1, Med12, Smad4, Mlxipl, Klf16, Hes6, Med13L, Lpin1, Ahr, Stat3, Prkcb, Nrip1, Jmy, Atf5, Ascl1, Notch2, Brwd1, Dbp, Hivep1, Ruvbl1, Lcor
Regulation of transcription, DNA-templated	Biological process	GO:0006355						1.47239	0.000991299	107	7.50877	Mef2A, Zfp335, Stat5B, Cnot2, Foxo1, Rorc, Pdlim1, Giot1, Cnot6, Zfp87, Esf1, Fli1, Csnk2A1, Rnf38, Patz1, Insr, Samd4B, Spata24, Rxra, Rxrg, Zfp597, Arntl, Hes6, Hnf4G, Junb, Ddit3, Ahr, Prdm4, Jun, Mga, Prdm2, Litaf, Nr2C2, Atf2, Vdr, Tfec, Axin2, Srebf1, Aebp2, Zfp347, Klf12, Ikzf1, Smad4, Tead1, Nr4A1, Whsc1, Zfp445, Atf5, Notch2, Nr1I3, Sebox, Sall1, Atf7, Pnrc1, Kat6A, Crebrf, Taf1B, Bach1,…
Response to activity	Biological process	GO:0014823						2.36474	0.0209601	15	1.05263	Cdk1, Ppard, Alad, Star, Nr3C1, Fgf21, Irs1, Adipoq, Pck1, Cxcr4, Prkaa2, Dnmt3B, Insr, Kdm6B, Bmp6
Response to arsenic-containing substance	Biological process	GO:0046685						4.14392	0.0430676	6	0.421053	Alad, Cdkn1A, Cyp1B1, Cyp1A1, Abcc2, Nr3C1
Response to cytokine	Biological process	GO:0034097						2.19753	0.030652	15	1.05263	Fosl2, Osmr, Socs3, Il6St, Lifr, Mapkapk2, Junb, Stat3, Slco1B2, Stat6, Fos, Rel, Jun, Serpine1, Tmem102
Rresponse to ethanol	Biological process	GO:0045471						1.95387	0.0126762	26	1.82456	Egr1, Dnmt3A, Cdk1, Alad, Star, Hmgcr, Rxra, Stat5B, Hspa1B, Dmap1, Spink3, Sirt1, Adipoq, Stat3, Prkcb, Eif4G1, Actr2, Slc2A4, Casp12, Cldn1, Il1B, Gk, Cyp3A9, Aacs, Insr, Neu2
Response to food	Biological process	GO:0032094						3.17269	0.0483293	7	0.491228	Srebf1, G6Pc, Slc16A1, Pdxk, Cyp1A1, Socs3, Hsd11B2
Response to gamma radiation	Biological process	GO:0010332						2.83768	0.0421005	9	0.631579	Cxcl1, Top1, Cyp11A1, Socs3, Polg, Il1B, Trim13, Lig4, Il1A
Response to glucose	Biological process	GO:0009749						2.18924	0.0274024	16	1.12281	Egr1, Srebf1, Ppard, Irs2, Pfkfb2, Tgfbr2, Nnat, Mlxipl, Gja1, Nr0B2, Adipoq, Prkcb, Gck, Pklr, Eif2B3, Insr
Response to nutrient	Biological process	GO:0007584						2.32906	0.00509701	22	1.54386	A2M, Alad, Cyp1B1, Cyp11A1, Star, Il6St, Hmgcr, Rxra, Fads1, Tgfbr2, Ttpa, Adipor2, Adipoq, Por, Ddit3, Abcg8, Abcg5, Pklr, Il1B, Dpyd, Igfbp2, Aacs
Response to organonitrogen compound	Biological process	GO:0010243						2.34619	0.0462757	11	0.77193	Cdk1, Cdkn1A, Btg2, Trpv1, Aldoc, Casp12, Hmgcs1, Il1B, Aacs, Apex1, Il1A
Response to toxic substance	Biological process	GO:0009636						1.95008	0.0445255	16	1.12281	Dnmt3A, Chka, Cdk1, Alad, Pdxk, Cyp1B1, Fosl2, Cyp1A1, Star, Ttpa, Ahr, Fos, Cdkn1A, Gata6, Cldn1, Dnmt3B
Response to vitamin D	Biological process	GO:0033280						3.17269	0.0487496	7	0.491228	Alpl, Abcb1A, Rxra, Il1B, Trim25, Insr, Prkcb
Single strand break repair	Biological process	GO:0000012						6.4461	0.0486844	4	0.280702	Tdp1, Lig4, Xrcc1, Sirt1
Steroid hormone mediated signaling pathway	Biological process	GO:0043401						3.75096	0.000664042	15	1.05263	Olr59, Ppara, Ppard, Rxra, Rxrg, Esr1, Rorc, Paqr7, Nr4A1, Abhd2, Hnf4G, Nr0B2, Nr2C2, Vdr, Nr1I3
Sterol biosynthetic process	Biological process	GO:0016126						5.57835	0.036007	5	0.350877	Msmo1, Insig2, Sqle, Ch25H, Pmvk
Transcription from RNA polymerase II promoter	Biological process	GO:0006366						1.9314	0.000211689	53	3.7193	Bach1, Ppara, Hlf, Mef2A, Fosl2, Foxa2, Stat5B, Rest, Batf, Fos, Fli1, Hsf2, Gata6, Creb3L2, Nfil3, Nfx1, Egr1, Esr1, Junb, Ddit3, Ahr, Gtf2H2, Prdm4, Jun, Zfp516, Lcor, Clock, Bmpr2, Nr3C1, Polr2D, Atf2, Rel, Tef, Nfat5, Zfp217, Etv6, Maf, Maff, Klf13, Cebpd, Foxa1, Smad4, Nr4A1, Stat3, Plscr1, Mef2D, Nr1I3, Meox2, Dbp, Sall1, Pbx1, Hivep1, Nfic
Transcription, DNA-templated	Biological process	GO:0006351						1.71173	3.43977e-05	93	6.52632	Ccnt2, Mef2A, Jdp2, Tmem18, Zfp335, Stat5B, Rorc, Foxo1, Zkscan1, Rest, Cnot6, Zbtb38, Esf1, Csnk2A1, Zfp131, Homez, Zfp238, Yap1, Lrrfip1, Loxl2, Thrsp, Ss18L1, Spata24, Ctbp2, Rxra, Esr1, Mlxipl, Rxrg, Zhx3, Hes6, Arntl, Hnf4G, Nr0B2, Ahr, Ddit3, Prkcb, Ascl1, Ncoa2, Btg2, Ncoa3, Bptf, Hipk3, Jun, Mga, Prdm2, Ruvbl1, Swt1, Clock, Litaf, Nr3C1, Hdgfrp2, Nr2C2, Stat6, Tsc22D1, Vdr, Npas2, Tfec, Z…
U1 snRNA 3'-end processing	Biological process	GO:0034473						14.5037	0.0429078	3	0.210526	Exosc8, Exosc9, Exosc7
U4 snRNA 3'-end processing	Biological process	GO:0034475						7.25186	0.042451	4	0.280702	Exosc8, Exosc9, Exosc7, Exosc2
U5 snRNA 3'-end processing	Biological process	GO:0034476						14.5037	0.0434067	3	0.210526	Exosc8, Exosc9, Exosc7
White fat cell differentiation	Biological process	GO:0050872						4.53241	0.047916	5	0.350877	Ctbp2, Wfdc21, Per2, Aacs, Sirt1
Histone methyltransferase complex	Celluar component	GO:0035097						3.87124	0.0441406	6	0.421053	Prdm4, Zfp335, Setd1B, Kmt2C, Kmt2B, Wdr82
Replication fork protection complex	Celluar component	GO:0031298						7.41987	0.0395877	4	0.280702	Top1, Gins4, Tipin, Tipinl1
Spindle microtubule	Celluar component	GO:0005876						2.89556	0.0437905	8	0.561404	Cdk1, Kif3A, Xiap, Ska2, Clasp1, Parp4, Birc3, Kif2A
Transcription factor complex	Celluar component	GO:0005667						1.76508	0.0279756	27	1.89474	Mef2A, Lmo2, Xrcc6, Pdlim1, Fos, Npas2, Rel, Gata6, Yap1, Apex1, Tbx3, Arid5A, Mlxipl, Smad4, Tead1, Nr4A1, Ski, Hes6, Arntl, Lpin1, Junb, Atf5, Jun, Mga, Pbx1, Rbm14, Clock
Beta-catenin binding	Molecular function	GO:0008013						2.19713	0.0361124	13	0.912281	Setd1B, Met, Med12, Esr1, Foxo1, Slc9A3R1, Dact1, Csnk2A1, Dact2, Psen1, Sall1, Axin2, Kdm6B
Chromatin binding	Molecular function	GO:0003682						1.8516	0.000135414	58	4.07018	Ccnt2, Bmi1, Jdp2, Kdm6A, Mef2A, Fosl2, Lmo2, Stat5B, Rest, Wdr82, Fos, Top1, Fli1, Gata6, Patz1, Yap1, Loxl2, Egfr, Cdk1, Ctbp2, Polg, Arid5A, Med12, Esr1, Mcm5, Prkcb, Suz12, Ascl1, Ncoa2, Ncoa3, Jun, Nsd1, Kdm6B, Ift74, Tshz1, Nr3C1, Hdgfrp2, Atf2, Rel, Bcl6, Wac, Prkaa2, Dnmt3B, Srebf1, Dnmt3A, Brd2, Smad4, Atad2, Whsc1, Ski, Atxn1, Atf5, Phf13, Sall1, Atxn7, Sp3, Phf8, Kat6A
Chromatin DNA binding	Molecular function	GO:0031490						2.43114	0.0365213	11	0.77193	Suz12, Top1, Hist1H1D, Hist1H1C, Rxra, Kdm3A, Bcl6, Kdm3B, Apex1, Clock, Stat3
Cyclin binding	Molecular function	GO:0030332						4.10452	0.0368316	6	0.421053	Cdk1, Cdkn1A, Usp2, Mdfic, Cdk12, Cdk6
DNA binding	Molecular function	GO:0003677						1.68224	6.22538e-07	126	8.84211	Mef2A, Jdp2, Hmgn2, Tmem18, Lmo2, Stat5B, Tipinl1, Foxo1, Rorc, H1Fx, Sprtn, Rest, Top1, Mutyh, Gata6, Patz1, Spata24, Polg, Rxra, Rxrg, Mlxipl, Zhx3, Lig4, Nr0B2, Arntl, Hes6, Junb, Ddit3, Ahr, Ascl1, Prdm4, Huwe1, Jun, Mga, Prdm2, Tshz1, Agfg1, Ssh2, Cers6, Sox5, Tipin, Atf2, Vdr, Tfec, Dnmt3B, Srebf1, Taf1, Aebp2, Dnmt3A, Setdb2, Ikzf1, Klf12, Klf13, Foxa1, Asxl1, Klf16, Smad4, Tead1, Nr4A1, Z…
Double-stranded DNA binding	Molecular function	GO:0003690						2.65215	0.000343928	24	1.68421	Maf, Egr1, Klf6, Jdp2, Fosl2, Foxa2, Msh2, Rxra, Xrcc6, Stat5B, Foxa1, Nr3C1, Zbtb16, Rad50, Junb, Ddx58, Fos, Ascl1, Gata6, Tdp1, Jun, Sp3, Tef, Nfic
Double-stranded telomeric DNA binding	Molecular function	GO:0003691						7.18292	0.0355378	4	0.280702	Hmbox1, Xrcc6, Apex1, Rad50
Exonuclease activity	Molecular function	GO:0004527						7.18292	0.00471485	6	0.421053	Polg, Tdp1, Alkbh3, Alkbh2, Fen1, Isg20
Exoribonuclease activity	Molecular function	GO:0004532						6.63038	0.00653675	6	0.421053	Exosc10, Exosc8, Exosc9, Exosc7, Exosc2, Cnot6
Exosome (RNase complex)	Celluar component	GO:0000178						5.29991	0.0410751	5	0.350877	Exosc10, Exosc8, Exosc9, Exosc7, Exosc2
Flavin adenine dinucleotide binding	Molecular function	GO:0050660						2.63036	0.0119705	13	0.912281	Cyb5R3, Chdh, Acadsb, Mthfr, Agps, Aifm2, Sqle, Fmo3, Foxred2, Txnrd1, Dus4L, Por, Acox3
Hsp70 protein binding	Molecular function	GO:0030544						3.10613	0.0371773	8	0.561404	Cdk1, Mvd, Dnaja1, Iqcg, Stip1, Dnajb1, Nr3C1, Fgf1
Insulin-like growth factor I binding	Molecular function	GO:0031994						5.98576	0.0250695	5	0.350877	Itgav, Igfbp6, Igfbp1, Igfbp2, Insr
Insulin-like growth factor II binding	Molecular function	GO:0031995						7.18292	0.0347301	4	0.280702	Igfbp6, Igfbp1, Igfbp2, Insr
Iron ion binding	Molecular function	GO:0005506						1.70683	0.0365012	24	1.68421	Cyp2B2, Cyp4A2, Msmo1, Cyp1B1, Cyp1A1, Cyp11A1, Fdx1, Egln3, Cyp26A1, Cyp2B1, Loc100362384, P3H2, Ptgis, Cyp26C1, P4Ha1, Plod2, Loc100361547, Ch25H, Cyp7A1, Kdm3A, Dpyd, Cyp3A9, Cyp8B1, Phf8
MAP kinase tyrosine/serine/threonine phosphatase activity	Molecular function	GO:0017017						5.13065	0.0369898	5	0.350877	Dusp1, Dusp14, Dusp16, Dusp8, Dusp6
Oncostatin-M receptor activity	Molecular function	GO:0004924						14.3658	0.0357518	3	0.210526	Osmr, Il6St, Lifr
Oxidoreductase activity	Molecular function	GO:0016491						2.14922	0.0109572	19	1.33333	Cyp2B2, Pdpr, Cyp1B1, Cyp1A1, Fads1, Mical3, Fads3, F8, Akr1C12, Por, Fdft1, Akr1B8, Hsd11B1, Chm, Hsd11B2, Dpyd, Cyp3A9, Alkbh2, Apex1
Phosphatidylinositol binding	Molecular function	GO:0035091						2.6279	0.00703788	15	1.05263	Zcchc2, Sh3Pxd2A, Snx29, Hip1R, Trpv1, Snx8, Snx16, Esyt2, Zcchc14, Mcf2L, Sh3Yl1, Dab2, Snx30, Snx13, Grb7
Protein dimerization activity	Molecular function	GO:0046983						1.85911	0.0243694	22	1.54386	Srebf1, Mef2A, Hps4, Stat5B, Mlxipl, Hes6, Nr3C1, Arntl, Mxd1, Ahr, Stat3, Mef2D, Atp6V1C2, Npas2, Ncoa2, Ncoa3, Tfec, Mga, Id4, Mlxip, Clock, Ceacam1
Protein kinase binding	Molecular function	GO:0019901						1.67273	0.00228988	51	3.57895	Ccnt2, Hsp90Ab1, Mef2A, Utrn, Cnppd1, Loc103692716, Gata6, Cdk12, Dlg4, Spred1, Sik1, Insr, Map2K6, Ceacam1, Kif13B, Ibtk, Egfr, Irs2, Adam10, Mlxipl, Prkab1, Prkce, Irs1, Jup, Rab11Fip2, Akap5, Nek9, Hspb1, Lims1, Pfkfb2, Ppp1R12B, Atg13, Atf2, Vrk1, Map3K2, Gys1, Axin2, Traf3, Srebf1, Sash1, Msh2, Taok1, Ski, Dpysl2, Camk2N2, Stat3, Cblb, Rps6Ka3, Tom1L2, Zbtb4, Grb7
Retinoic acid receptor binding	Molecular function	GO:0042974						4.78861	0.00925964	7	0.491228	Ctbp2, Ncoa2, Rxra, Asxl1, Nr0B2, Nsd1, Nrip1
Retinoid X receptor binding	Molecular function	GO:0046965						4.30975	0.0314295	6	0.421053	Fus, Vdr, Ncoa2, Nr0B2, Nsd1, Nrip1
RNA polymerase II core promoter proximal region sequence-specific DNA binding	Molecular function	GO:0000978						1.90991	0.000379856	46	3.22807	Bmi1, Ppara, Jdp2, Kdm6A, Mef2A, Fosl2, Foxa2, Nr3C1, Batf, Fos, Fli1, Tef, Nfat5, Creb3L2, Gatad2B, Patz1, Zfp217, Etv6, Muc1, Srebf1, Zbtb7B, Aebp2, Tbx3, Klf13, Cebpd, Esr1, Smad4, Mlxipl, Klf16, Tead1, Mxd1, Stat3, Junb, Ddit3, Ascl1, Mef2D, Ncoa2, Atf3, Meox2, Jun, Sall1, Atf7, Zfp281, Pbx1, Nfic, Clock
RNA polymerase II core promoter sequence-specific DNA binding	Molecular function	GO:0000979						2.74641	0.00951579	13	0.912281	Egr1, Ikzf1, Zfp335, Stat5B, Suz12, Stat6, Fos, Gata6, Hsf2, Sp3, Yap1, Nfil3, Nsd1
RNA polymerase II regulatory region sequence-specific DNA binding	Molecular function	GO:0000977						2.07927	0.000921965	33	2.31579	Hlf, Mef2A, Fosl2, Lmo2, Zbtb11, Atf2, Rel, Hsf2, Gata6, Gatad2B, Bcl6, Hsf4, Etv6, Nfil3, Nfx1, Etv3, Egr1, Ikzf1, Klf12, Rxra, Rxrg, Smad4, Hes6, Junb, Mef2D, Ascl1, Atf5, Nr1I3, Atf3, Dbp, Sp3, Irf8, Zbtb4
RNA polymerase II transcription factor activity, ligand-activated sequence-specific DNA binding	Molecular function	GO:0004879						4.51498	0.000829188	11	0.77193	Vdr, Ppara, Ppard, Rxra, Esr1, Rxrg, Rorc, Nr4A1, Hnf4G, Stat3, Ahr
Sequence-specific DNA binding	Molecular function	GO:0043565						1.77044	0.000102292	70	4.91228	Bmi1, Crebrf, Hlf, Ppara, Ppard, Mef2A, Fosl2, Foxa2, Stat5B, Rorc, Foxo1, Zkscan1, Batf, Fos, Fli1, Hsf2, Gata6, Zfp238, Hsf4, Egr1, Rxra, Esr1, Rxrg, Mlxipl, Arntl, Hnf4G, Foxn3, Junb, Ddit3, Ahr, Suz12, Ascl1, Bptf, Jun, Zfp516, Kdm6B, Clock, Irx1, Nr3C1, Nr2C2, Atf2, Stat6, Vdr, Rel, Mtpn, Tef, Zscan26, Bcl6, Zfp217, Etv3, Maf, Srebf1, Maff, Ikzf1, Tbx3, Cebpd, Foxa1, Smad4, Nr4A1, Whsc1, Sta…
Steroid hormone receptor activity	Molecular function	GO:0003707						4.10452	9.02019e-05	16	1.12281	Olr59, Ppara, Ppard, Rxra, Rxrg, Esr1, Rorc, Paqr7, Nr4A1, Abhd2, Hnf4G, Nr0B2, Nr3C1, Nr2C2, Vdr, Nr1I3
Transcription coactivator activity	Molecular function	GO:0003713						1.99525	0.00733992	25	1.75439	Kmt2E, Fus, Ppard, Pdlim1, Nr3C1, Ddx17, Per2, Yap1, Apex1, Taf1, Ctbp2, Asxl1, Med12, Med13, Lpin1, Junb, Jmy, Nrip1, Jup, Rbpms, Ncoa2, Ncoa3, Jun, Tgfb1I1, Kat6A
Transcription coactivator binding	Molecular function	GO:0001223						5.52532	0.031222	5	0.350877	Ccnt2, Ppara, Esr1, Rorc, Foxo1
Transcription corepressor activity	Molecular function	GO:0003714						1.94965	0.0269424	19	1.33333	Aebp2, Rbfox2, Ctbp2, Asxl1, Zhx3, Ski, Spen, Dmap1, Nr0B2, Sirt1, Ddit3, Nrip1, Homez, Zfp281, Yap1, Loxl2, Nsd1, Dnmt3B, Tob2
Transcription factor activity, sequence-specific DNA binding	Molecular function	GO:0003700						1.81967	7.58812e-07	95	6.66667	Bach1, Crebrf, Hlf, Ppara, Ppard, Mef2A, Jdp2, Fosl2, Foxa2, Stat5B, Rorc, Foxo1, Zkscan1, Rest, Zbtb38, Batf, Fos, Gata6, Homez, Hsf4, Nfil3, Gabpb2, Nfx1, Egr1, Rxra, Esr1, Rxrg, Mlxipl, Zhx3, Hes6, Spen, Arntl, Ahr, Ddit3, Foxn3, Junb, Ascl1, Jun, Zfp869, Mga, Zfp516, Lcor, Clock, Zfp964, Zbtb11, Sox5, Zbtb16, Nr3C1, Nr2C2, Atf2, Zfp111, Stat6, Tsc22D1, Vdr, Npas2, Tsc22D2, Rel, Tef, Zscan26, …
Transcription factor binding	Molecular function	GO:0008134						1.6901	0.00842774	38	2.66667	Foxa2, Foxo1, Rest, Nr3C1, Atf2, Fos, Insig2, Mdfic, Gata6, Per2, Egr1, Hyal1, Rbfox2, Taf1, Rxra, Arid5A, Foxa1, Med12, Esr1, Mlxipl, Nr4A1, Nr0B2, Sirt1, Ddit3, Stat3, Junb, Ahr, Ncoa2, Bptf, Dact2, Jun, Gtf2F1, Atf7, Pbx1, Ubxn7, Kat6B, Lcor, Kat6A
Transcription regulatory region DNA binding	Molecular function	GO:0044212						1.87908	0.00561141	31	2.17544	Fosl2, Foxa2, Zfp335, Xrcc6, Sox5, Rest, Fos, Gata6, Creb3L2, Yap1, Zfp217, Gabpb2, Srebf1, Egr1, Ikzf1, Cebpd, Rxra, Klf11, Arid5A, Foxa1, Smad4, Ddit3, Stat3, Ahr, Atf5, Atf3, Jun, Sall1, Zfp281, Hivep1, Zfp516
Transcriptional activator activity, RNA polymerase II core promoter proximal region sequence-specific binding	Molecular function	GO:0001077						2.0361	0.000776533	36	2.52632	Ppara, Hlf, Mef2A, Foxa2, Stat5B, Nr3C1, Atf2, Batf, Fos, Fli1, Tef, Creb3L2, Nfat5, Patz1, Etv6, Zbtb7B, Srebf1, Egr1, Klf13, Cebpd, Foxa1, Esr1, Smad4, Nr4A1, Tead1, Ddit3, Stat3, Junb, Plscr1, Mef2D, Ncoa3, Meox2, Dbp, Jun, Pbx1, Nfic
Transcriptional repressor activity, RNA polymerase II core promoter proximal region sequence-specific binding	Molecular function	GO:0001078						2.55663	0.001231	21	1.47368	Bach1, Aebp2, Ppara, Jdp2, Tshz1, Tbx3, Klf16, Mlxipl, Foxo1, Rest, Mxd1, Ascl1, Atf3, Btg2, Sall1, Sp3, Atf7, Zfp281, Zfp217, Nfil3, Nfx1
Zinc ion binding	Molecular function	GO:0008270						1.56743	4.10635e-05	115	8.07018	Alad, Lmo2, Pdlim5, Rnf39, Pdlim4, Utrn, Pdlim2, Rorc, Pdlim1, Rnf213, Znrf2, Trim47, Gata6, Trim44, Rnf38, Cpa2, Rgd1309534, Lonrf3, Cpa1, Pdxk, Rxra, Rxrg, Ubr3, Hnf4G, Ubr1, Adamts7, Mib1, Trim33, Mllt10, Adamts1, Cpd, Tgfb1I1, Chordc1, Siva1, Amz1, Fus, Nr2C2, Vdr, Arih1, Rnf166, Tnks, Traf3, Setdb2, Acmsd, Nr4A1, Ski, Whsc1, Tet2, Shank3, Ddx58, Msl2, Cblb, P2Rx7, Nr1I3, Rnf152, Mtr, Fbxo30,…
Acute-phase response	Biological process	GO:0006953											3.83066	0.00331617	13	0.708061	A2M, Ass1, Crp, Kng1L1, Stat3, Ahsg, Orm1, Plscr1, Fga, F2, Itih4, Serpina1, Lbp
Canonical Wnt signaling pathway	Biological process	GO:0060070											2.09181	0.0379096	17	0.925926	Dixdc1, Stk11, Lef1, Ptpru, Pten, Ctnnb1, Fzd6, Sdc1, Ndel1, Rspo1, Wnt9B, Lrp6, Hoxb9, Wnt11, Sox17, Myc, Klf4
Cell cycle	Biological process	GO:0007049											1.86622	0.0465734	20	1.08932	Anapc16, Steap3, Dixdc1, Gnai3, Stk11, Stk10, Nasp, Wdr6, Tipin, Pim3, Cdk6, Nae1, Rgs2, Ptp4A1, Pelo, Lin37, Siah2, Sik1, Cdk20, Poc5
Cellular response to fibroblast growth factor stimulus	Biological process	GO:0044344											2.93263	0.0282953	11	0.599129	Zfp36L1, Ccl2, Hsd3B1, Dll4, Eln, Vegfa, Nr4A1, Col1A1, Runx2, Myc, Ctnnb1
Cellular response to hypoxia	Biological process	GO:0071456											1.87984	0.0359359	23	1.25272	Egr1, Icam1, Ppard, Cpeb2, Eln, Cpeb1, Rora, Pmaip1, Sirt1, Pten, Ndnf, Pck1, Zfp36L1, Eif4Ebp1, Ucn2, Slc2A4, Hmox1, Vegfa, Stc1, Ndrg1, Fabp1, Bmp7, Tert
Cellular response to interferon-beta	Biological process	GO:0035458											2.87931	0.0472771	9	0.490196	Ifit3, Ifit1, Igtp, Rgd1309362, Irgm, Tlr3, Rgd1559575, Ifi47, Mgc108823
Cellular response to interleukin-4	Biological process	GO:0071353											4.14715	0.00785172	10	0.544662	Hsp90Ab1, Pml, Fasn, Lef1, Shpk, Hspa5, Mcm2, Nfil3, Tuba1B, Impdh2
Cellular response to mechanical stimulus	Biological process	GO:0071260											2.02618	0.0365045	19	1.03486	Egr1, Nos1, Pdgfb, Tlr3, Fadd, Kcnj2, Cradd, Ctnnb1, Igf1R, Map3K2, Bag3, F2, Il1B, Mapk8, Col1A1, Map3K14, Gadd45A, Scx, Afap1
Cholesterol metabolic process	Biological process	GO:0008203											2.70903	0.013403	15	0.816993	Srebf1, Hdlbp, Ldlr, Fdx1, Pctp, Apoc1, Abcg1, App, Apoa2, Apoa1, Ch25H, Apoc3, Pon1, Lipc, Cln8
Chromosome organization	Biological process	GO:0051276											3.61204	0.0140539	10	0.544662	Nudt16, Rad51D, Blm, Sfpq, Pelo, Gem, Atr, Pttg1, Myc, Pot1
Chylomicron remnant clearance	Biological process	GO:0034382											7.46488	0.0480075	4	0.217865	Apoc3, Apoc1, Apoc2, Lipc
Defense response to virus	Biological process	GO:0051607											2.27446	0.00416909	26	1.41612	Zc3Hav1, F2Rl1, Rsad2, Tlr3, Il33, Pmaip1, Cxadr, Cxcl10, Tagap, Ddx60, Oasl2, Spon2, Bst2, Agbl5, Fadd, Stat2, Ddit4, Ifit3, Plscr1, Ifit1, Cd86, Unc13D, Oas1A, Eif2Ak2, Gpam, Adar
DNA damage response, signal transduction by p53 class mediator resulting in cell cycle arrest	Biological process	GO:0006977											5.08969	0.0493895	5	0.272331	Cdkn1A, Pml, Rbm38, Pidd1, Cradd
Extrinsic apoptotic signaling pathway in absence of ligand	Biological process	GO:0097192											2.87931	0.0479622	9	0.490196	Lcn2, Bok, Bag3, Il1B, Kitlg, Mknk1, Fadd, Bcl2L11, Ngf
Face morphogenesis	Biological process	GO:0060325											3.32893	0.0145347	11	0.599129	Nipbl, Dkk1, Msx1, Pax9, Csrnp1, Tiparp, Lrp6, Lef1, Col1A1, Mmp2, Scx
Fatty acid homeostasis	Biological process	GO:0055089											5.16799	0.0295852	6	0.326797	Got1, Dgat1, Dgat2, Mlxipl, Sirt1, Gpam
Intrinsic apoptotic signaling pathway in response to DNA damage	Biological process	GO:0008630											2.74651	0.0233045	13	0.708061	Ier3, Msh6, Ercc6, Casp9, Bok, Msh2, Hmox1, Pml, Mbd4, Pmaip1, Sirt1, Myc, Bcl2L11
Lipid metabolic process	Biological process	GO:0006629											2.013	0.0487136	16	0.87146	Hacl1, Ppard, Ldlr, Gde1, Fads1, Apoc2, Mid1Ip1, Gpcpd1, Pck1, Far2, Nphp3, Slc16A1, Pon1, Lipc, Thrsp, Plcxd1
Lipid transport	Biological process	GO:0006869											2.42609	0.038323	13	0.708061	Hdlbp, Osbp2, Ldlr, Crabp2, Apoc1, Apoc2, Apoa2, Plekha8, Apoa5, Apoc3, Apol9A, Lbp, Fabp6
Negative regulation of lipid catabolic process	Biological process	GO:0050995											4.97659	0.0108857	8	0.43573	Crtc3, Plin5, Apoa2, Apoc3, Apoc1, Il1B, Acacb, Adora1
Negative regulation of lipid metabolic process	Biological process	GO:0045833											11.1973	0.0253668	4	0.217865	Apoc3, Apoc1, Il1B, Apoc2
Ovulation	Biological process	GO:0030728											4.35451	0.0301538	7	0.381264	Tnfaip6, Il1R1, Hsd3B1, Il1B, Adamts1, Lhb, Myc
Peptidyl-tyrosine dephosphorylation	Biological process	GO:0035335											1.99556	0.0418673	18	0.980392	Cdc14A, Epm2A, Dusp10, Ptpn14, Dusp23, Ptpn21, Ptpru, Dusp11, Pten, Ptpro, Dusp5, Dusp1, Dusp14, Ptp4A1, Ptp4A2, Ptpn1, Mtmr7, Dusp8
Phosphatidylcholine metabolic process	Biological process	GO:0046470											4.79885	0.0365772	6	0.326797	Hsd3B1, Apoa1, Apoa5, Pon1, Pla2G1B, Lipc
Phospholipid efflux	Biological process	GO:0033700											5.59866	0.012656	7	0.381264	Apoa2, Apoa1, Apoc3, Apoa5, Apoc1, Apoc2, Abcg1
Plasminogen activation	Biological process	GO:0031639											5.59866	0.0422366	5	0.272331	Plat, Fga, Fgb, Klkb1, Apoh
Positive regulation of defense response to virus by host	Biological process	GO:0002230											1.88273	0.0481545	19	1.03486	Alpk1, Il23R, Pml, Chst3, Hilpda, Ackr3, Itpkc, Stat2, Ddx58, Tmem39A, Stom, Traf3Ip2, Hist1H2Ail1, Il12Rb1, Dnaaf2, Zc3H12A, Fabp1, Chaf1B, Hcar1
Positive regulation of fatty acid beta-oxidation	Biological process	GO:0032000											6.22073	0.0371086	5	0.272331	Plin5, Irs2, Abcd2, Fabp1, Cpt1A
Positive regulation of helicase activity	Biological process	GO:0051096											7.46488	0.0486476	4	0.217865	Msh6, Msh2, Loc361990, Pot1
Positive regulation of lipid storage	Biological process	GO:0010884											6.22073	0.0363355	5	0.272331	Plin5, C3, Zc3H12A, Hilpda, Acacb
Positive regulation of telomere maintenance via telomerase	Biological process	GO:0032212											3.05381	0.0408768	9	0.490196	Tcp1, Cct4, Nek2, Pkib, Atr, Cct6A, Cct3, Pot1, Ctnnb1
Positive regulation of transporter activity	Biological process	GO:0032411											7.46488	0.049305	4	0.217865	Sgk1, Kmt2A, Pon1, Syngr3
Positive regulation of triglyceride biosynthetic process	Biological process	GO:0010867											4.61066	0.0257994	7	0.381264	Srebf1, Plin5, Dgat1, Ldlr, Dgat2, Apoc3, Gpam
Protein autophosphorylation	Biological process	GO:0046777											1.68562	0.0408587	28	1.52505	Fgfr2, Stk11, Nek2, Stk10, Stk17B, Mknk1, Mapkapk2, Prkx, Igf1R, Acvr1B, Vrk1, Map3K9, Aak1, Sik1, Hspa8, Syk, Irak2, Stk24, Flt4, Hck, Pim3, Atr, Cdkl5, Ddr1, Ntrk2, Hipk4, Grk5, Eif2Ak2
Protein folding	Biological process	GO:0006457											2.59938	0.00222405	26	1.41612	Hsp90Ab1, Vbp1, Txn1, Dnajb13, Cct3, Ric3, Loc103692716, Loc100360977, Dnaja1, Pdrg1, Ranbp2, Hspa8, Txnl1, Tcp1, Cryab, Cwc27, Cct6A, Nktr, St13, Hsp90B1, Cct4, Txndc5, Pdcl, Hspa4L, Dnajb1, Dnajb4
Regulation of cell cycle	Biological process	GO:0051726											1.8508	0.0472382	20	1.08932	Rad51D, Sgk1, Cdk18, Arntl, Pten, Junb, Stat3, Cdkn1A, Trim36, Tsc1, Sfpq, Gadd45G, Mnt, Per2, Grk5, Gadd45B, Gadd45A, Cdk20, Hspa8, Cables1
Regulation of cell growth	Biological process	GO:0001558											2.66603	0.0145204	15	0.816993	Fxyd2, Socs2, Socs3, Stk11, Hsd3B7, S100A10, Esm1, Pttg1, Rab33B, Ddr1, Fam107A, Uri1, Crim1, Ceacam1, Cyr61
Regulation of circadian rhythm	Biological process	GO:0042752											2.79933	0.0262747	12	0.653595	Maged1, Npas2, Nr1D2, Crem, Sfpq, Ezh2, Pml, Per2, Mapk8, Rorb, Rora, Ccar2
Response to cAMP	Biological process	GO:0051591											2.90839	0.00268976	20	1.08932	Plat, Srebf1, Fosl2, Braf, Crem, Pfkfb1, Aldob, Fosb, Ptprn, Cdo1, Cited1, Junb, Fos, Alas1, Sdc1, Cyp27B1, Dusp1, Hmgcs2, Col1A1, Fosl1
Response to estrogen	Biological process	GO:0043627											1.91666	0.044495	19	1.03486	Dhh, Sts, Nos1, Ldlr, Pdgfb, C3, Ptprn, Mmp14, Mmp2, Cited1, Ctnnb1, Loc103692716, Apoa2, Apoa1, Cyp27B1, Hmox1, Srd5A1, Angpt1, Hspd1
Response to glucagon	Biological process	GO:0033762											4.47893	0.0408744	6	0.326797	Srebf1, Ldlr, Hmgcs2, Stk11, Pfkfb1, Cdo1
Response to interferon-gamma	Biological process	GO:0034341											3.86114	0.0112472	10	0.544662	Ciita, Cd86, Il23R, Cyp27B1, Bst2, Mefv, Rt1-Ba, Trim21, Cited1, Gch1
Response to lipopolysaccharide	Biological process	GO:0032496											1.71959	0.0103193	43	2.34205	Tnfrsf21, Ccl2, Ass1, S100A8, Litaf, Tnfrsf25, Dusp10, Cnp, Mapkapk2, Cited1, Gch1, Cxcl10, Fos, Cbr1, Nod2, Cyp27B1, Mefv, Casp9, Ptges, Il10Ra, Il1B, Csf2Rb, Serpina1, Lbp, Spon2, Icam1, Nos1, Il23R, Socs3, Foxp1, Junb, Pck1, Tnfrsf9, Orm1, Cd86, Penk, Relt, Pde5A, Mpo, Hspd1, Eif2Ak2, Ngf, Mgst2
Response to stilbenoid	Biological process	GO:0035634											4.19899	0.0473832	6	0.326797	Ifit3, Usp18, Ly6D, Il1B, Hba1, Idi1
Response to stress	Biological process	GO:0006950											4.35451	0.0309688	7	0.381264	Hsp90Ab1, Hsp90B1, Ucn2, Gadd45G, Ahsa2, Gadd45B, Ahsa1
Response to triglyceride	Biological process	GO:0034014											8.95785	0.0383055	4	0.217865	Hmgcs2, Apoc3, Apoh, Serpina1
Response to UV	Biological process	GO:0009411											3.03261	0.0123065	13	0.708061	Msh6, Pml, Tipin, Pmaip1, Cdkn1A, Ercc6, Rpain, Casp9, Ddb2, Cirbp, Mapk8, Zranb3, Ccar2
Response to virus	Biological process	GO:0009615											3.00416	0.00226937	22	1.19826	Zc3Hav1, Bst2, Acta2, Tlr13, Clu, Rsad2, Tlr3, Cdk6, Cxcl10, Lcn2, Ifit3, Ddx58, Ifit1, Oasl2, Tpt1, Hspb1, Oas1A, Eif2Ak2, Uri1, Dclk1, Dhx58, Adar
Skeletal muscle cell differentiation	Biological process	GO:0035914											2.48829	0.0405404	12	0.653595	Klf5, Plagl1, Egr1, Hlf, Maff, Fos, Atf3, Sox11, Nr4A1, Emd, Myc, Scx
Stem cell differentiation	Biological process	GO:0048863											2.964	0.0425272	9	0.490196	A2M, Phf19, Msx1, Jarid2, Psmd11, Hoxa7, Setd6, Sox17, Runx2
Triglyceride catabolic process	Biological process	GO:0019433											3.58314	0.0364705	8	0.43573	Apoa1, Apoc3, Apoa5, Fabp4, Prkacb, Pnpla1, Lipc, Pnpla3
Adherens junction	Celluar component	GO:0005912											2.24575	0.0489575	10	0.544662	Rnd1, Magi1, Pkp2, Dsp, Synm, Mpp7, Cxadr, Ceacam1, Pianp, Ctnnb1
Blood microparticle	Celluar component	GO:0072562											2.8148	8.07447e-06	29	1.57952	Gc, A2M, C3, Clu, Vtn, Ahsg, Zbtb38, Actg2, Apoa2, Apoa1, Fga, Alb, Fgb, Apoa5, Itih4, Hspa8, Kng1L1, Hba2, Hba1, Plg, Ambp, A1Bg, Stom, Orm1, Psmc5, Serpinf2, Hpx, F2, Pon1
Chylomicron	Celluar component	GO:0042627											6.24726	0.00613035	6	0.326797	Apoa2, Apoa1, Apoc3, Apoa5, Apoh, Apoc2
Cul3-RING ubiquitin ligase complex	Celluar component	GO:0031463											2.36338	0.0214046	13	0.708061	Klhl29, Ipp, Kctd10, Klhl36, Klhl18, Klhl26, Klhdc8A, Kbtbd3, Klhl40, Klhl21, Klhl35, Kbtbd11, Rbx1
Cytoskeleton	Celluar component	GO:0005856											1.5683	0.0255525	33	1.79739	Cobl, Shroom2, S100A8, Cabp1, Kitlg, Ptpn21, Epb41L4B, Rab3Ip, Nod2, Nphp4, Frmd5, Frmd6, Dynll1, Frmd8, Gys2, Zc3H12A, Trip10, Tec, Pstpip2, Nos1, Acta2, Hck, Ubr4, Pdxp, Ptpn14, Tbcel, Slc7A11, Stom, Capn10, Tsc1, Ninl, Nek8, Dsp
Cytosolic proteasome complex	Celluar component	GO:0031597											5.72665	0.0203959	5	0.272331	Psmd14, Psmc6, Psmc5, Psmc4, Psmc2
Endoplasmic reticulum membrane	Celluar component	GO:0005789											1.50376	0.00216252	73	3.97603	Lrrc8E, Lman2L, Atl3, Man1B1, Cyp2D2, Alg9, Fdft1, Xylt2, Elovl5, Bok, Ch25H, Hmox1, Creb3L1, Cyp2C12, Srd5A1, Elovl6, Hpd, Sgk1, Sts, Pigy, Irgm, Rgd1559575, Ifi47, Sacm1L, Parp16, Lrat, Rgd1309362, Dgat1, Stbd1, Cln8, Ppp1R15A, Slc27A4, Hsd3B1, Pomk, Panx1, Hsd3B7, Fkbp4, Nr3C2, Trim13, Rsad2, Mgc108823, Fmo4, Tmed5, Igtp, Tmem33, Stx17, Pex16, Sec22A, Abcd4, Cd4, Hspa5, Srebf1, Rgd1310769, Scd…
Fibrinogen complex	Celluar component	GO:0005577											6.54475	0.0366845	4	0.217865	Fbln1, Fga, Fgb, Serpinf2
High-density lipoprotein particle	Celluar component	GO:0034364											5.38979	0.00190072	8	0.43573	Hdlbp, Apoa2, Apoa1, Apoa5, Pon1, Apoh, Apoc1, Lipc
Lipid particle	Celluar component	GO:0005811											2.29066	0.0232732	13	0.708061	Rsad2, Hilpda, Pnpla1, Pnpla3, Prpf19, Plin5, Vcp, Dgat2, Spg20, Fabp4, Hspa4, Akap1, Ldah
Melanosome	Celluar component	GO:0042470											2.1634	0.0135665	17	0.925926	Hsp90Ab1, Ahcy, Trpv2, Hps4, Slc3A2, Cnp, Mreg, Cltc, Mmp14, Loc103692716, Rab32, Hsp90B1, Cct4, Tmem33, Fasn, Hspa5, Hspa8
Messenger ribonucleoprotein complex	Celluar component	GO:1990124											5.72665	0.00813131	6	0.326797	Cpeb2, Cpeb4, Cpeb1, Lsm1, Hspa8, Ybx1
Microtubule	Celluar component	GO:0005874											1.84418	0.00176628	38	2.06972	Shroom2, Cep57L1, Fam110C, Fkbp4, Cnp, Cct3, Arhgap4, Hsph1, Tubgcp5, Mefv, Map1Lc3A, Dynll1, Tubb6, Ndrg1, Clasp2, Tuba1A, Tuba1B, Emd, Tubb3, Hspa8, Tubb4B, Dync1I1, Tcp1, Gabarapl1, Mid1Ip1, Cct6A, Gas8, Kif3C, Bcl2L11, Cct4, Ndel1, Tubd1, Tuba4A, Haus8, Map6, Wdr44, Tcp11L1, Kif20A
Mitochondrion	Celluar component	GO:0005739											1.17965	0.0338536	165	8.98693	Cmc2, Pdp2, Malsu1, Ehhadh, Rnaseh1, Nt5Dc3, Pmaip1, Loc500300, Mmp2, Mthfd1L, Kank2, Fahd1, Mutyh, Stard5, Slc16A1, Uqcr10, Ddx28, Got1, Slc25A25, Abcb10, Spr, Ddah1, Mrpl33, Txnl1, Nmnat3, Braf, Cryab, Rpusd3, Nudt13, Rpusd1, Rai14, Bcl2L11, Nme6, Ddit4, Slc25A30, Slc25A34, Pam16, Mrpl49, Mapk8, Oas1A, Akap1, Loc683897, Ass1, Stk11, Fdx1, Mrps12, Clu, Eln, Txn1, Rrm2B, Acat2, Mtif3, Tk2, Qrsl1,…
Myelin sheath	Celluar component	GO:0043209											1.55909	0.0446688	26	1.41612	Tcp1, Ass1, Car13, Cryab, Arf6, Cnp, Stip1, Hba1, Cct3, Gjc2, Cltc, Ckb, Loc103692716, Hrh3, Vcp, Alb, Slc25A3, Srd5A1, Ndrg1, Hspa5, Hspd1, Tuba1A, Tuba1B, Rps27A, Hspa8, Tubb4B
Nuclear inclusion body	Celluar component	GO:0042405											4.40512	0.0435135	5	0.272331	Atxn1, Atxn3, Nup98, Ranbp2, Nxf1
Nuclear proteasome complex	Celluar component	GO:0031595											5.72665	0.0457775	4	0.217865	Psmc6, Psmc5, Psmc4, Psmc2
PML body	Celluar component	GO:0016605											1.90888	0.0484196	14	0.762527	Ciita, Satb1, Blm, Pml, Arntl, Atr, Sirt1, Senp2, Rpain, Sqstm1, Tdp2, Top3A, Skil, Tert
Polysome	Celluar component	GO:0005844											2.51414	0.0415592	9	0.490196	Rpl10L, Cpeb2, Epm2A, Ago1, Vbp1, Msi2, Ago2, Rps4X, Fxr1
Proteasome accessory complex	Celluar component	GO:0022624											6.73724	2.82909e-05	10	0.544662	Psmd14, Psmc6, Psmc5, Psmc4, Psmd11, Psmc2, Psmd1, Psmd3, Psmd4, Psmd8
Proteasome complex	Celluar component	GO:0000502											3.68835	1.38811e-05	19	1.03486	Txnl1, Psmb4, Psma1, Adrm1, Psmd14, Psmc6, Psmc5, Psmc4, Vcp, Psmd11, Psma5, Psmc2, Zfand2A, Psmb3, Psmd1, Hspb1, Psmd3, Psmd4, Psmd8
Proteasome regulatory particle, base subcomplex	Celluar component	GO:0008540											5.72665	0.00860962	6	0.326797	Psmc6, Psmc5, Psmc4, Psmc2, Psmd1, Psmd4
Proteasome regulatory particle, lid subcomplex	Celluar component	GO:0008541											7.15832	0.00940554	5	0.272331	Adrm1, Psmd14, Psmd11, Psmd3, Psmd8
Rough endoplasmic reticulum membrane	Celluar component	GO:0030867											5.72665	0.0212827	5	0.272331	Plod1, Plod2, Aldob, Zc3H12A, Nat8L
Spherical high-density lipoprotein particle	Celluar component	GO:0034366											9.81712	0.000563445	6	0.326797	Apoa2, Apoa1, Apoc3, Clu, Pon1, Apoc2
Very-low-density lipoprotein particle	Celluar component	GO:0034361											4.71607	0.00901984	7	0.381264	Apoa2, Apoa1, Apoc3, Apoa5, Apoh, Apoc1, Apoc2
Chaperone binding	Molecular function	GO:0051087											2.19452	0.0377195	15	0.816993	Stip1, St13, Tsc1, Alb, Fgb, Sdf2L1, Bag3, Dnaja1, Dnajb1, Hspd1, Ahsa2, Dnajb4, Dnaja4, Ahsa1, Usp13
Double-stranded RNA binding	Molecular function	GO:0003725											2.77549	0.00581864	17	0.925926	Hsp90Ab1, Slc3A2, Elavl1, Tlr3, Cltc, Ddx58, Oasl2, Ddx60, Ago1, Ago2, Ago3, Oas1A, Hspd1, Eif2Ak2, Tuba1B, Dhx58, Tubb4B
Extracellular matrix binding	Molecular function	GO:0050840											3.33784	0.0378618	8	0.43573	Sdc1, Olfml2B, Eln, Vegfa, Nid1, Vtn, Cyr61, Spp1
Fatty acid binding	Molecular function	GO:0005504											3.33784	0.0357584	8	0.43573	Ppard, Dgat1, Alb, Apoc1, Fabp4, Fabp1, Acox3, Fabp6
Identical protein binding	Molecular function	GO:0042802											1.47998	0.00653164	85	4.62963	Pdgfb, Ldlr, Cep57L1, Atl3, Tlr3, Vtn, Mbip, Cxadr, Amotl2, Pten, Hook1, Ttr, App, Got1, Apoa1, Robo1, Mat1A, Apoh, Ceacam16, Psmd4, Serpina1, Vwa1, Nqo1, S100A1, Poc5, Nudt16, Mri1, Gbp5, Braf, Cryab, Baiap2, Kctd20, Tle1, Actn2, Fadd, Dapk2, Rad52, Stom, St13, Hspb8, Vegfa, Gpr50, Hspb1, Col1A1, Rgd1305014, Hacl1, Ahcy, Ftl1, Ass1, Kmt2A, Stk10, Pfkfb1, Aldob, Kcnj2, Prpf19, Igf1R, Plin5, Sqstm…
Lipase inhibitor activity	Molecular function	GO:0055102											9.38769	0.00947669	5	0.272331	Apoa2, Apoa1, Apoc3, Apoc1, Apoc2
Magnesium ion binding	Molecular function	GO:0000287											1.70847	0.0249683	32	1.74292	Hacl1, Pdp2, Stk11, Nt5C1A, Gtpbp10, Ncs1, Rnaseh1, Atp10D, Ppm1B, Pten, Mthfd2, Mat1A, Thg1L, Atp8B1, Dyrk3, Prkacb, Sik1, Nim1K, Stk38L, Fen1, Nudt16, Msh6, Msh2, Pdxp, Gem, Wee1, Pck1, Adprh, Rps6Ka5, Tdp2, Idi1, Tssk6
Mismatched DNA binding	Molecular function	GO:0030983											5.63261	0.0365647	5	0.272331	Msh6, Msh2, Pms2, Mlh3, Pms1
mRNA 3'-UTR AU-rich region binding	Molecular function	GO:0035925											5.12056	0.0441714	5	0.272331	Zfp36L1, Cpeb2, Elavl1, Zc3H12A, Cpeb1
mRNA 3'-UTR binding	Molecular function	GO:0003730											2.41398	0.0383371	12	0.653595	Zfp36L1, Cpeb2, Cpeb4, Elavl1, Rbms3, Cirbp, Zc3H12A, Rbm38, Cpeb1, Hnrnpc, Rbm14, Fxr1
MutLalpha complex binding	Molecular function	GO:0032405											7.51015	0.0448633	4	0.217865	Msh6, Mutyh, Msh2, Atr
Proteasome-activating ATPase activity	Molecular function	GO:0036402											7.51015	0.0428241	4	0.217865	Psmc6, Psmc5, Psmc4, Psmc2
Protein tyrosine phosphatase activity	Molecular function	GO:0004725											2.1192	0.023996	19	1.03486	Cdc14A, Epm2A, Dusp10, Ptpn14, Dusp23, Ptpn21, Ptpru, Dusp11, Ptprn, Pten, Ptpro, Dusp5, Dusp1, Dusp14, Ptp4A1, Ptp4A2, Ptpn1, Mtmr7, Dusp8
Single-stranded RNA binding	Molecular function	GO:0003727											2.81631	0.0261897	11	0.599129	Ddx58, Jmjd6, Ddx60, Ago1, Cbx4, Msi2, Ago2, Ago3, Nxf1, Cbx7, Dhx58
Translation factor activity, RNA binding	Molecular function	GO:0008135											5.63261	0.0210806	6	0.326797	Cpeb2, Sox11, Cpeb4, Gtf2H3, Cpeb1, Mtif3
Unfolded protein binding	Molecular function	GO:0051082											2.81631	0.00740349	19	1.03486	Ptges3, Hsp90Ab1, Tcp1, Cryab, Dnajb13, Cct3, Cct6A, Serpinh1, St13, Loc103692716, Hsp90B1, Cct4, Dnaja1, Pdrg1, Hspa5, Dnajb1, Dnajb4, Dnaja4, Hspa8
