# Supplementary material for: Heat Stress Impairs the Physiological Responses and Regulates Genes Coding for Extracellular Exosomal Proteins in Rat
Source: Genes (Basel). 2020 Mar 13;11(3):306. doi: 10.3390/genes11030306 (PMC7140893; doi:10.3390/genes11030306)
Supplement: Supplementary file 1 [file genes-11-00306-s001.zip › genes-717632-supplementary/Table S9.xlsx]

## Sheet: Pathway
Table S9. The summary of significantly enriched Kyoto Encyclopedia of Genes and Genomes (KEGG) pathways in blood, liver and adrenal gland tissues at H120. Gray-colored cells contain terms common to two organs (common HSR); and the remaining cells are color-coded by organ (red = blood only; orange = liver only; blue = adrenal glands only).
Pathway	KEGG ID	Blood					Liver					Adrenal glands
		Fold enrichment	Enrichment Q_value	Count	% genes in group that are present	Gene symbol	Fold enrichment	Enrichment Q_value	Count	% genes in group that are present	Gene symbol	Fold enrichment	Enrichment Q_value	Count	% genes in group that are present	Gene symbol
AMPK signaling pathway	rno04152						2.67255	2.85111e-06	23	1.61404	Srebf1, Irs2, Hmgcr, Pfkfb2, Pfkfb1, Prkab1, Adipor2, Foxo1, Stradb, Acacb, Sirt1, Adipoq, Irs1, Pck1, G6Pc, Slc2A4, Tsc1, Fasn, Creb3L2, Gys1, Pik3R5, Prkaa2, Insr	1.94716	0.013777	22	1.19826	Srebf1, Irs2, Ppp2R3B, Scd2, Stk11, Pfkfb1, Elavl1, Acacb, Sirt1, Cpt1A, Camkk1, Pck1, Igf1R, Eif4Ebp1, Tsc1, Loc681458, Slc2A4, Gys1, Fasn, Gys2, Creb3L1, Pik3R5
Circadian rhythm	rno04710						3.96622	0.00162411	8	0.561404	Npas2, Per2, Prkab1, Rorc, Per3, Arntl, Prkaa2, Clock	3.39868	0.0142053	9	0.490196	Npas2, Per2, Rorc, Rorb, Per3, Arntl, Rora, Bhlhe41, Rbx1
Estrogen signaling pathway	rno04915						2.16903	0.00691985	14	0.982456	Loc103692716, Hsp90Ab1, Egfr, Fos, Adcy1, Gnaq, Jun, Esr1, Creb3L2, Hbegf, Pik3R5, Prkacb, Hspa1B, Atf2	2.24219	0.0106215	19	1.03486	Hsp90Ab1, Gnai3, Adcy7, Fkbp4, Adcy6, Mmp2, Loc103692716, Fos, Hsp90B1, Atf4, Kras, Adcy9, Kcnj9, Hbegf, Creb3L1, Pik3R5, Prkacb, Shc3, Hspa8
Fatty acid metabolism	rno01212						2.47889	0.0201361	9	0.631579	Acadsb, Cpt2, Elovl5, Fads1, Fasn, Fads2, Elovl6, Acat2, Acox3	2.30775	0.0380369	11	0.599129	Scd2, Loc681458, Elovl5, Ehhadh, Fads1, Hacd4, Fasn, Elovl6, Acat2, Cpt1A, Acox3
FoxO signaling pathway	rno04068						2.51534	1.95993e-05	23	1.61404	Egfr, Irs2, Gabarapl1, Sgk2, Tgfbr2, Prkab1, Smad4, Foxo1, Sirt1, Irs1, Stat3, Pck1, Cdkn1A, G6Pc, Plk3, Slc2A4, Bcl6, Pik3R5, Fbxo32, Prkaa2, Egf, Gadd45A, Insr	2.08253	0.00720038	25	1.36166	Sgk1, Gabarapl1, Irs2, Braf, Stk11, Crebbp, Homer1, Sirt1, Pten, Bcl2L11, Foxo6, Stat3, Pck1, Igf1R, Cdkn1A, Plk3, Kras, Slc2A4, Gadd45G, Bcl6, Pik3R5, Fbxo32, Mapk8, Gadd45B, Gadd45A
Gap junction	rno04540						2.02818	0.0274735	12	0.842105	Egfr, Cdk1, Adcy1, Gnaq, Map3K2, Pdgfa, Gja1, Tuba4A, Prkacb, Egf, Tuba1C, Prkcb	1.93107	0.0420903	15	0.816993	Gnai3, Adcy7, Pdgfb, Adcy6, Prkcb, Kras, Adcy9, Map3K2, Tubb6, Tuba4A, Prkacb, Tuba1A, Tuba1B, Tubb3, Tubb4B
Insulin resistance	rno04931						2.97466	5.46476e-07	22	1.54386	Srebf1, Ppara, Irs2, Socs3, Prkab1, Mlxipl, Foxo1, Acacb, Prkce, Irs1, Stat3, Pck1, Rps6Ka3, G6Pc, Ppp1R3C, Slc2A4, Creb3L2, Gys1, Pik3R5, Mlxip, Prkaa2, Insr	1.95682	0.0193429	19	1.03486	Srebf1, Irs2, Socs3, Mlxipl, Acacb, Pten, Cpt1A, Stat3, Pck1, Slc2A4, Gys1, Gys2, Tbc1D4, Creb3L1, Pik3R5, Mapk8, Ptpn1, Slc27A3, Slc27A4
Insulin signaling pathway	rno04910						2.86843	4.22645e-08	27	1.89474	Phka2, Phkb, Foxo1, Ppp1R3C, Prkar2A, Slc2A4, Loc100911248, Fasn, Gys1, Pik3R5, Prkaa2, Prkacb, Insr, Srebf1, Irs2, Socs3, Prkab1, Socs4, Acacb, Irs1, Pck1, Cblb, G6Pc, Gck, Tsc1, Pklr, Crk	1.78026	0.0267145	22	1.19826	Srebf1, Irs2, Socs2, Braf, Socs3, Rhoq, Mknk1, Acacb, Pck1, Eif4Ebp1, Kras, Slc2A4, Tsc1, Fasn, Gys1, Gys2, Pik3R5, Mapk8, Prkacb, Ptpn1, Shc3, Trip10
MAPK signaling pathway	rno04010						2.08342	4.39672e-06	36	2.52632	Il1R1, Zak, Pdgfa, Hspa1B, Mapkapk2, Atf2, Fos, Loc100911248, Map3K2, Dusp16, Il1B, Prkacb, Egf, Fgf1, Il1A, Map2K6, Egfr, Taok1, Taok3, Tgfbr2, Nf1, Nr4A1, Fgf21, Ddit3, Prkcb, Map4K4, Rps6Ka3, Dusp1, Jun, Ikbkg, Hspb1, Gadd45A, Crk, Dusp8, Map3K13, Dusp6	1.49877	0.0385264	34	1.85185	Fgfr2, Fgf18, Il1R1, Pdgfb, Dusp10, Mknk1, Ppm1B, Mapkapk2, Fos, Kras, Map3K2, Il1B, Prkacb, Myc, Hspa8, Map2K6, Braf, Taok1, Nr4A1, Tab1, Prkcb, Dusp5, Rps6Ka5, Atf4, Dusp1, Gadd45G, Ntrk2, Hspb1, Mapk8, Map3K14, Gadd45B, Gadd45A, Dusp8, Ngf
Pathways in cancer	rno05200	2.75608	0.0295774	10	6.89655	Gna13, Gngt2, Ptger2, Ptger4, Gng10, Lef1, Foxo1, Pik3R1, Csf1R, Fn1	1.80283	1.41524e-05	48	3.36842	Hsp90Ab1, Adcy1, Ppard, Xiap, Pdgfa, Stat5B, Egln3, Foxo1, Zbtb16, Loc103692716, Gng8, Fos, Ednrb, Loc100911248, Cxcr4, Itgav, Pik3R5, Prkacb, Axin2, Egf, Fgf1, Traf3, Egfr, Col4A2, Ctbp2, Msh2, Rxra, Met, Tgfbr2, Fzd1, Smad4, Rxrg, Cdk6, Fgf21, Birc3, Arhgef12, Stat3, Fzd6, Prkcb, Jup, Cdkn1A, Lama4, Cblb, Lama3, Gnaq, Jun, Ikbkg, Crk
PI3K-Akt signaling pathway	rno04151						1.49172	0.0135172	34	2.38596	Hsp90Ab1, Osmr, Pdgfa, Csf1, Atf2, Gng8, Loc103692716, Comp, Itgav, Gys1, Creb3L2, Pik3R5, Prkaa2, Egf, Fgf1, Insr, Egfr, Col4A2, Sgk2, Rxra, Met, Nr4A1, Cdk6, Fgf21, Irs1, Col5A1, Pck1, Cdkn1A, G6Pc, Lama4, Lama3, Tsc1, Ikbkg, Efna5	1.53726	0.0142655	46	2.50545	Hsp90Ab1, Fgfr2, Fgf18, Ppp2R3B, Phlpp2, Pdgfb, Stk11, Efna2, Kitlg, Vtn, Lpar2, Pten, Loc103692716, Igf1R, Eif4Ebp1, Kras, Casp9, Gys1, Creb3L1, Gys2, Mtcp1, Angpt1, Pik3R5, Mlst8, Myc, Spp1, Thbs4, Syk, Il2Rb, Sgk1, Col4A1, Flt4, Nr4A1, Cdk6, Bcl2L11, Ddit4, Pck1, Atf4, Hsp90B1, Cdkn1A, Tsc1, Vegfa, Epor, Efna4, Col1A1, Ngf
PPAR signaling pathway	rno03320						2.8974	0.000164164	15	1.05263	Ppara, Cyp4A2, Ppard, Cpt2, Rxra, Rxrg, Fads2, Adipoq, Acox3, Pck1, Cyp7A1, Gk, Cyp8B1, Fabp5, Angptl4	2.35407	0.0147645	16	0.87146	Ppard, Scd2, Ehhadh, Cpt1A, Acox3, Pck1, Apoa2, Apoa1, Loc681458, Apoc3, Apoa5, Fabp4, Fabp1, Cyp8B1, Slc27A4, Fabp6
TNF signaling pathway	rno04668						2.31969	0.00111699	17	1.19298	Cxcl1, Cflar, Socs3, Csf1, Birc3, Junb, Atf2, Bag4, Fos, Jun, Ikbkg, Creb3L2, Il1B, Pik3R5, Itch, Map2K6, Traf3	2.39051	0.0034024	23	1.25272	Traf1, Icam1, Ccl2, Socs3, Ifi47, Fadd, Cx3Cl1, Mmp14, Tab1, Junb, Cxcl10, Tradd, Rps6Ka5, Fos, Atf4, Nod2, Creb3L1, Il1B, Pik3R5, Mlkl, Mapk8, Map3K14, Map2K6
Transcriptional misregulation in cancer	rno05202						2.41691	8.98885e-06	26	1.82456	Ccnt2, Fus, Bmi1, Kdm6A, Lmo2, Pdgfa, Foxo1, Zbtb16, Fli1, Rel, Per2, Bcl6, Etv6, Maf, Rxra, Tgfbr2, Met, Rxrg, Whsc1, Aff1, Ddit3, Jup, Prom1, Cdkn1A, Bmp2K, Pbx1	1.77015	0.0189592	25	1.36166	Ccnt2, Traf1, Kmt2A, Pml, Igf1R, Hist1H2Ail1, Rel, Per2, Etv1, Bcl6, Etv6, Myc, Runx2, Plat, Il2Rb, Aff1, Mycn, Loc684762, Hhex, Cdkn1A, Cd86, Bmp2K, Mpo, Pbx1, Jmjd1C
Adherens junction	rno04520	7.4754	0.0207971	5	3.44828	Csnk2A1, Nlk, Lef1, Actn1, Ssx2Ip
Amoebiasis	rno05146	4.87236	0.0456612	5	3.44828	Serpinb1A, Actn1, Cd14, Pik3R1, Fn1
Antigen processing and presentation	rno04612	5.62582	0.0321891	5	3.44828	Ciita, Cd8B, Ifi30, Rt1-Doa, Rt1-Bb
Chemokine signaling pathway	rno04062	4.3163	0.0204193	7	4.82759	Itk, Gngt2, Dock2, Ncf1, Gng10, Ccl4, Pik3R1
Hematopoietic cell lineage	rno04640	7.98592	0.0165782	6	4.13793	Dntt, Cd8B, Gp1Ba, Il7R, Cd14, Csf1R
Leukocyte trans endothelial migration	rno04670	5.59697	0.0266095	6	4.13793	Itk, Ncf1, Ncf4, Actn1, Pik3R1, Thy1
Osteoclast differentiation	rno04380	5.92237	0.01039	7	4.82759	Lilrb3L, Ncf1, Ncf4, Socs1, Sirpa, Pik3R1, Csf1R
Adipocytokine signaling pathway	rno04920						3.17298	2.59373e-05	16	1.12281	Ppara, Irs2, Socs3, Rxra, Prkab1, Rxrg, Adipor2, Acacb, Irs1, Adipoq, Stat3, Pck1, G6Pc, Slc2A4, Ikbkg, Prkaa2
Bile secretion	rno04976						3.35173	7.42089e-06	16	1.12281	Fxyd2, Adcy1, Nceh1, Hmgcr, Rxra, Slc5A1, Nr0B2, Abcg8, Slco1B2, Abcg5, Abcb1A, Cyp7A1, Kcnn2, Abcc2, Prkacb, Slc4A4
Biosynthesis of antibiotics	rno01130						1.8337	0.00153436	27	1.89474	Mvd, Hmgcr, Aldoc, Hmgcs1, Lss, Acss2, Acat2, Fdft1, Idh2, Zmpste24, Hsd17B7, Odc1, Msmo1, Tkt, Acly, Dlat, Idh3A, Pck1, Gpi, Pycr2, Cth, Gck, Aldh1B1, Sqle, Pklr, Mvk, Pcyox1
Chronic myeloid leukemia	rno05220						2.18142	0.0216337	11	0.77193	Cblb, Cdkn1A, Ctbp2, Loc100911248, Stat5B, Tgfbr2, Ikbkg, Smad4, Pik3R5, Cdk6, Crk
Focal adhesion	rno04510						1.55816	0.0401434	22	1.54386	Egfr, Col4A2, Xiap, Pdgfa, Mylk3, Ppp1R12B, Met, Birc3, Col5A1, Prkcb, Actg1, Lama4, Lama3, Loc100911248, Comp, Jun, Itgav, Pik3R5, Egf, Potef, Crk, Parvb
Glucagon signaling pathway	rno04922						2.6772	9.09004e-05	18	1.26316	Phka2, Ppara, Phkb, Pfkfb1, Prkab1, Foxo1, Acacb, Sirt1, Pck1, Atf2, G6Pc, Gnaq, Gck, Creb3L2, Gys1, Prkacb, Prkaa2, Sik1
Lysine degradation	rno00310						3.14628	0.000872115	11	0.77193	Kmt2E, Hykk, Setdb2, Aldh1B1, Plod2, Kmt2C, Kmt2B, Whsc1, Acat2, Nsd1, Phykpl
Metabolic pathways	rno01100						1.30793	0.000539174	113	7.92982	Alad, Nt5C3B, Hmgcr, B3Galt4, Itpkb, Acss2, Nmrk1, Acss3, Fdft1, Ptgis, Ids, Agps, Cyp7A1, Cyp3A9, Nanp, Sgpl1, Pdxk, Cyp1A1, Pdxp, Cyp26A1, Pnpla3, Pycr2, Hykk, Hsd11B1, Pla2G2A, Lclat1, Mvk, Me1, Cyp2B2, Chka, Acadsb, Gcnt2, Mvd, Aldoc, Cers6, Hmgcs1, Ctps1, Extl1, Acat2, Cyp2B1, Qrsl1, Idh2, Gale, Lipt1, Dnmt3B, Gcnt1, Odc1, Dnmt3A, Adssl1, Msmo1, Acmsd, Tkt, Acacb, Dlat, Mmab, Idh3A, Atp6V0E2…
MicroRNAs in cancer	rno05206						2.18419	0.000484721	21	1.47368	Egfr, Bmi1, Dnmt3A, Irs2, Cyp1B1, Pdgfa, Met, Bmpr2, Cdk6, Prkce, Sirt1, Irs1, Stat3, Prkcb, Notch2, Cdkn1A, Loc100911248, Abcb1A, Mdm4, Crk, Dnmt3B
Mineral absorption	rno04978						3.05094	0.00909768	8	0.561404	Vdr, Fxyd2, Trpm7, Slc5A1, Hmox1, Mt2A, Mt1, Heph
NF-kappa B signaling pathway	rno04064						2.00539	0.0323039	12	0.842105	Ddx58, Cflar, Il1R1, Csnk2A1, Xiap, Ikbkg, Il1B, Ccl19, Trim25, Lbp, Birc3, Traf3
Non-alcoholic fatty liver disease (NAFLD)	rno04932						1.83621	0.00753568	20	1.40351	Srebf1, Ppara, Irs2, Socs3, Rxra, Prkab1, Mlxipl, Adipor2, Adipoq, Irs1, Ddit3, Jun, Pklr, Il1B, Pik3R5, Mlxip, Itch, Prkaa2, Insr, Il1A
Ovarian steroidogenesis	rno04913						2.39036	0.0278551	9	0.631579	Adcy1, Cyp1B1, Cyp11A1, Cyp1A1, Star, Prkacb, Insr, Hsd17B7, Bmp6
Oxytocin signaling pathway	rno04921						1.66346	0.0480462	17	1.19298	Egfr, Adcy1, Mylk3, Ppp1R12B, Prkab1, Trpm2, Prkcb, Actg1, Fos, Cdkn1A, Gnaq, Rgs2, Jun, Prkacb, Prkaa2, Potef, Camk1D
Prion diseases	rno05020						3.15495	0.015323	7	0.491228	Egr1, C7, Casp12, Il1B, Stip1, Prkacb, Il1A
Pyruvate metabolism	rno00620						2.97466	0.010826	8	0.561404	Me1, Aldh1B1, Pklr, Dlat, Acacb, Acss2, Acat2, Pck1
RNA degradation	rno03018						2.35797	0.00471341	13	0.912281	Exosc10, Exosc8, Pan3, Exosc9, Btg2, Exosc7, Dcp1A, Exosc2, Cnot2, Papd5, Cnot6, Tob2, Ddx6
Selenocompound metabolism	rno00450						3.91403	0.0310236	5	0.350877	Cth, Sephs2, Mtr, Txnrd1, Inmt
Small cell lung cancer	rno05222						2.05149	0.0247189	12	0.842105	Col4A2, Lama4, Lama3, Xiap, Rxra, Itgav, Ikbkg, Rxrg, Pik3R5, Cdk6, Birc3, Traf3
Steroid biosynthesis	rno00100						4.462	0.00491894	6	0.421053	Soat1, Msmo1, Sqle, Lss, Hsd17B7, Fdft1
Steroid hormone biosynthesis	rno00140						2.01983	0.0424129	11	0.77193	Cyp2B2, Rgd1559459, Cyp1B1, Cyp11A1, Cyp1A1, Cyp7A1, Hsd11B1, Hsd11B2, Cyp3A9, Cyp2B1, Hsd17B7
Terpenoid backbone biosynthesis	rno00900						5.17333	0.000191591	8	0.561404	Mvd, Hmgcr, Hmgcs1, Zmpste24, Mvk, Pcyox1, Pmvk, Acat2
Thyroid hormone signaling pathway	rno04919						2.56437	6.16188e-05	20	1.40351	Fxyd2, Slc16A10, Rxra, Pfkfb2, Rxrg, Esr1, Med12, Foxo1, Med13, Med13L, Prkcb, Actg1, Notch2, Slc16A2, Ncoa2, Ncoa3, Itgav, Pik3R5, Prkacb, Potef
Type II diabetes mellitus	rno04930						3.14628	0.000926622	11	0.77193	Irs2, Gck, Slc2A4, Socs3, Pklr, Pik3R5, Socs4, Prkce, Adipoq, Irs1, Insr
Biosynthesis of unsaturated fatty acids	rno01040											3.12523	0.0263435	8	0.43573	Scd2, Loc681458, Elovl5, Fads1, Hacd4, Elovl6, Acox3, Acot3
Bladde+A53:A64r cancer	rno05219											2.54901	0.0406924	9	0.490196	Rps6Ka5, Cdkn1A, Tymp, Kras, Braf, Vegfa, Hbegf, Mmp2, Myc
Colorectal cancer	rno05210											2.12418	0.0397905	12	0.653595	Msh6, Fos, Kras, Casp9, Braf, Msh2, Lef1, Mapk8, Pik3R5, Appl1, Myc, Ctnnb1
Cysteine and methionine metabolism	rno00270											2.54901	0.0388428	9	0.490196	Mri1, Cth, Got1, Ahcy, Mat1A, Bhmt, Mtap, Mat2B, Cdo1
Epstein-Barr virus infection	rno05169											1.99022	0.00870565	26	1.41612	Nfkbib, Psmd1, Psmd3, Entpd3, Psmd4, Pik3R5, Rbpjl, Myc, Psmd8, Map2K6, Syk, Icam1, Tab1, Stat3, Tradd, Ddx58, Psmd14, Psmc6, Cdkn1A, Psmc5, Psmc4, Psmd11, Psmc2, Mapk8, Eif2Ak2, Map3K14
Influenza A	rno05164											2.05379	0.00243137	31	1.68845	Nup98, Ccl2, Nfkbib, Pml, Rsad2, Tlr3, Nlrx1, Il33, Rt1-Ba, Cxcl10, Casp9, Il1B, Pik3R5, Hspa8, Map2K6, Ciita, Icam1, Loc100359600, Socs3, Crebbp, Nxf1, Plg, Stat2, Prkcb, Ddx58, Mapk8, Dnajb1, Oas1A, Eif2Ak2, Kpna1, Adar
Melanogenesis	rno04916											1.83094	0.041594	16	0.87146	Gnai3, Wnt5B, Adcy7, Adcy6, Crebbp, Kitlg, Lef1, Ctnnb1, Prkcb, Fzd6, Kras, Adcy9, Wnt9B, Creb3L1, Wnt11, Prkacb
p53 signaling pathway	rno04115											2.42763	0.0137515	15	0.816993	Steap3, Cdk6, Rrm2B, Atr, Pmaip1, Pten, Sesn1, Gtse1, Cdkn1A, Casp9, Gadd45G, Ddb2, Pidd1, Gadd45B, Gadd45A
Progesterone-mediated oocyte maturation	rno04914											1.90937	0.0383806	15	0.816993	Hsp90Ab1, Gnai3, Adcy7, Braf, Cpeb2, Cpeb4, Adcy6, Cpeb1, Loc103692716, Igf1R, Kras, Adcy9, Mapk8, Pik3R5, Prkacb
Prostate cancer	rno05215											2.18855	0.0130349	17	0.925926	Fgfr2, Hsp90Ab1, Braf, Pdgfb, Crebbp, Lef1, Pten, Ctnnb1, Loc103692716, Igf1R, Atf4, Hsp90B1, Cdkn1A, Kras, Casp9, Creb3L1, Pik3R5
Proteasome	rno03050											3.37458	0.00578431	14	0.762527	Psmb4, Psma1, Psmc6, Psmd14, Psmc5, Psmc4, Psma5, Psmd11, Psmc2, Psmb3, Psmd1, Psmd3, Psmd4, Psmd8
Wnt signaling pathway	rno04310											1.84798	0.0176383	23	1.25272	Ppard, Nkd2, Wnt5B, Crebbp, Lef1, Ctnnb1, Fzd6, Rbx1, Prkcb, Gpc4, Senp2, Peg12, Dkk1, Sfrp2, Cacybp, Wnt9B, Lrp6, Mapk8, Wnt11, Prkacb, Sox17, Fosl1, Myc
